# Supplementary material for: Spontaneous movement of a retrotransposon generated genic dominant male sterility providing a useful tool for rice breeding
Source: Natl Sci Rev. 2023 Aug 7;10(9):nwad210. doi: 10.1093/nsr/nwad210 (PMC10446136; doi:10.1093/nsr/nwad210)
Supplement: nwad210_Supplemental_Files [file nwad210_supplemental_files.zip]

Archive with 2 entries (2 files):
- Table S4. DEGs.xlsx
- 2023-440 Supplementary information.docx
