# Supplementary material for: Spontaneous movement of a retrotransposon generated genic dominant male sterility providing a useful tool for rice breeding
Source: Natl Sci Rev. 2023 Aug 7;10(9):nwad210. doi: 10.1093/nsr/nwad210 (PMC10446136; doi:10.1093/nsr/nwad210)
Supplement: nwad210_Supplemental_Files [file nwad210_supplemental_files.zip › Table S4. DEGs.xlsx]

## Sheet: DEGs 
Table S4. Differentially expressed genes (DEGs) detected in 938(SDGMS) and 938(sdgms).
ID	BaseMean	Log2FoldChange	P value	Adj P value
DEGs detected in 938(SDGMS) and 938(sdgms) at MMC
LOC_Os01g21420	922.607	1.47927	6.42509e-18	4.84162e-14
LOC_Os01g42190	245.369	1.78833	9.86853e-06	0.00209477
LOC_Os01g74020	253.531	-1.26906	0.000139168	0.0150892
LOC_Os02g10860	402.866	-1.09052	0.000235501	0.0219089
LOC_Os02g41780	282.026	1.0375	0.000279474	0.0243466
LOC_Os02g44320	1539.67	1.102	0.000545933	0.037062
LOC_Os03g27019	2333.36	1.26186	0.000755592	0.0470559
LOC_Os03g55290	759.443	1.04256	9.87706e-09	6.20238e-06
LOC_Os04g14690	598.255	1.05626	4.77978e-07	0.000175698
LOC_Os04g23220	753.875	-1.12576	2.66379e-05	0.00436369
LOC_Os05g26902	231.232	1.04899	7.6259e-05	0.0103544
LOC_Os05g51660	252.491	-1.03951	0.000200545	0.0199245
LOC_Os06g15480	2325	-1.20168	7.76187e-09	5.08605e-06
LOC_Os06g40415	468.046	-1.53543	2.83506e-05	0.00459433
LOC_Os06g48160	3143.84	1.99748	9.46469e-14	3.56606e-10
LOC_Os07g38630	833.45	1.96322	2.05863e-08	1.1491e-05
LOC_Os08g03840	662.152	3.99372	1.12305e-75	1.69255e-71
LOC_Os08g35760	500.716	1.63647	0.000817551	0.0496195
LOC_Os09g11460	299.754	1.49647	9.94241e-05	0.0123789
LOC_Os09g31482	836.525	1.08817	3.01703e-10	3.96297e-07
LOC_Os11g40590	734.509	-1.0142	3.14549e-09	2.49503e-06
LOC_Os12g34500	503.965	-1.08731	2.0467e-08	1.1491e-05
DEGs detected in 938(SDGMS) and 938(sdgms) at EM
LOC_Os01g01660	125.977	3.01964	2.77e-10	1.17e-07
LOC_Os01g03670	175.163	1.52037	0.000166799	0.011986
LOC_Os01g04280	103.726	-3.27213	1.57e-07	3.25e-05
LOC_Os01g04290	74.4078	3.28302	1.61e-05	0.00176016
LOC_Os01g04330	305.431	-1.2647	1.9e-06	0.000294474
LOC_Os01g06320	46.4259	-4.4287	0.000328881	0.0200929
LOC_Os01g07870	1312.27	-1.02567	1.33e-06	0.000219766
LOC_Os01g08440	324.59	1.048	0.000235888	0.0154107
LOC_Os01g09220	913.658	-2.16265	3.92e-18	5.33e-15
LOC_Os01g13610	34.581	3.58343	1.71e-05	0.00185029
LOC_Os01g15640	2135.64	-1.17841	9.53e-09	2.71e-06
LOC_Os01g16810	418.554	1.08304	0.000686016	0.0345817
LOC_Os01g17050	337.669	-1.65725	0.000292403	0.0181356
LOC_Os01g17330	711.57	-5.38202	0.000187564	0.012944
LOC_Os01g21420	427.901	-1.88925	4.57e-07	8.47e-05
LOC_Os01g27210	83.6397	-2.4824	0.000423928	0.0242659
LOC_Os01g28790	403.961	-2.08807	1.81e-07	3.65e-05
LOC_Os01g40070	1232.47	-1.86906	1.6e-08	4.17e-06
LOC_Os01g41140	127.3	3.22971	3.77e-07	7.27e-05
LOC_Os01g42190	280.757	-1.68185	7.18e-05	0.00600073
LOC_Os01g42380	2823.31	-1.32588	1.88e-11	1.1e-08
LOC_Os01g43350	485.458	1.10447	3.44e-06	0.000476771
LOC_Os01g43710	477.662	-1.18376	0.0002793	0.0175451
LOC_Os01g46470	159.397	-1.92944	1.73e-05	0.00187243
LOC_Os01g47070	73.8722	-2.38424	2.24e-06	0.000340497
LOC_Os01g47780	2955.44	1.02055	0.000118861	0.00910693
LOC_Os01g49660	254.695	-1.26431	1.98e-06	0.000302988
LOC_Os01g52790	134.507	-1.77932	0.00108106	0.0472945
LOC_Os01g55600	385.64	1.32497	0.000312368	0.019325
LOC_Os01g58140	148.852	-2.10373	1.03e-06	0.000173497
LOC_Os01g61100	88.0738	-4.92135	1.75e-12	1.19e-09
LOC_Os01g61940	79.6552	-2.26311	8.09e-06	0.000995618
LOC_Os01g63480	175.336	-1.40782	8.17e-05	0.00664701
LOC_Os01g65590	4677.42	1.1158	1.16e-10	5.69e-08
LOC_Os01g67010	32.2381	-4.02026	5.42e-06	0.000706781
LOC_Os01g67030	30.3904	-4.3972	0.000533267	0.0290322
LOC_Os01g67810	29.7245	-3.55987	3.02e-05	0.00294968
LOC_Os01g67820	57.4247	-3.87364	0.00022328	0.0146652
LOC_Os01g70790	826.986	-1.12167	9.04e-05	0.00718761
LOC_Os01g71270	280.493	-1.06582	0.000232141	0.0152065
LOC_Os01g71700	59.5062	-4.77131	1.62e-10	7.19e-08
LOC_Os02g03710	110.217	2.34698	3.09e-07	6.01e-05
LOC_Os02g04130	143.416	-2.83635	9.53e-09	2.71e-06
LOC_Os02g09080	52.1818	2.83847	0.0011622	0.0495178
LOC_Os02g09100	1468.86	-1.85785	6.37e-16	7.09e-13
LOC_Os02g09120	258.411	-4.69255	1.5e-24	2.82e-21
LOC_Os02g09990	133.457	-3.35358	2.83e-17	3.65e-14
LOC_Os02g10390	766.875	-1.31104	0.000237009	0.0154428
LOC_Os02g18180	115.085	-2.08594	9.02e-08	1.94e-05
LOC_Os02g18410	3043.29	1.10608	0.000671606	0.0342072
LOC_Os02g19770	324.724	-3.03888	2.85e-29	1.16e-25
LOC_Os02g30810	16.1278	-5.0653	0.000864647	0.0405302
LOC_Os02g31910	80.5053	-3.2438	5.59e-09	1.76e-06
LOC_Os02g32590	1270.49	-1.09905	6.74e-05	0.00569736
LOC_Os02g36350	45.4876	2.00965	0.00111894	0.0483956
LOC_Os02g36490	200.78	-1.85129	0.000377352	0.022261
LOC_Os02g38290	133.392	3.60802	2.79e-11	1.52e-08
LOC_Os02g38910	57.6728	-6.34086	2.3e-10	9.89e-08
LOC_Os02g42450	223.45	-3.64601	2.95e-13	2.19e-10
LOC_Os02g42585	64.7444	-2.90007	7.1e-05	0.0059559
LOC_Os02g47400	371.389	1.0043	0.000674683	0.0342927
LOC_Os02g47780	86.3097	-5.16952	5.29e-14	4.54e-11
LOC_Os02g49420	232.351	1.27621	0.000189496	0.0130035
LOC_Os02g50110	42.6344	-3.03745	0.000101359	0.00795893
LOC_Os02g50570	367.157	-1.01483	0.000274981	0.0173182
LOC_Os02g51970	177.527	-2.79339	5.34e-15	5.45e-12
LOC_Os03g01840	240.021	1.0704	5e-05	0.00441966
LOC_Os03g02040	351.4	1.95187	7.73e-09	2.31e-06
LOC_Os03g06040	24.29	-4.31768	4.02e-05	0.00375801
LOC_Os03g09170	103.216	-2.51039	0.000865231	0.0405302
LOC_Os03g10050	67.958	-2.88337	3.96e-06	0.000539032
LOC_Os03g12890	106.842	-3.07978	0.000207428	0.0138846
LOC_Os03g13070	302.458	1.22204	3.61e-06	0.00049549
LOC_Os03g13870	505.292	-1.27896	0.000902291	0.0415808
LOC_Os03g14370	957.782	-1.29997	5.47e-08	1.29e-05
LOC_Os03g15370	885.404	-1.79477	2.27e-11	1.29e-08
LOC_Os03g15710	208.283	2.67227	3.31e-08	8.02e-06
LOC_Os03g17350	69.2376	-4.55637	7.04e-09	2.13e-06
LOC_Os03g17670	289.797	-3.24703	3.37e-29	1.18e-25
LOC_Os03g18740	194.789	-1.20882	3.01e-05	0.00294968
LOC_Os03g18850	241.202	-1.92333	0.000408357	0.0236115
LOC_Os03g24930	179.641	1.34251	6.22e-06	0.000789107
LOC_Os03g26130	167.23	-2.16688	6.35e-05	0.00542772
LOC_Os03g32050	148.44	1.09375	0.00068158	0.0344926
LOC_Os03g39610	1042.29	-1.42909	0.000218183	0.0144077
LOC_Os03g40160	22.5375	-3.12201	0.000725107	0.0357432
LOC_Os03g42130	274.082	1.27823	5.84e-05	0.00511394
LOC_Os03g48225	625.195	1.01038	3.62e-05	0.00341538
LOC_Os03g55080	203.491	-1.53922	0.00107006	0.0469809
LOC_Os03g57970	85.7427	-6.92402	2.52e-12	1.67e-09
LOC_Os03g59430	907.38	1.01486	4.66e-07	8.59e-05
LOC_Os04g07890	279.032	1.00365	7.67e-05	0.00632629
LOC_Os04g09920	62.4607	-4.43736	6.14e-05	0.00529692
LOC_Os04g12720	237.104	-6.66025	9.69e-26	1.98e-22
LOC_Os04g23550	291.739	-5.70166	0.00103765	0.0461368
LOC_Os04g24530	838.739	1.38244	6.18e-06	0.000788636
LOC_Os04g27910	21.4664	-5.50132	6.56e-05	0.00557856
LOC_Os04g29350	29.7258	-5.35475	8.08e-06	0.000995618
LOC_Os04g33640	140.89	-3.00226	1.21e-15	1.28e-12
LOC_Os04g33830	485.73	-1.58881	0.000469745	0.0260369
LOC_Os04g37490	30.005	-2.72027	0.000440192	0.0250215
LOC_Os04g37680	1796.75	1.13994	5.91e-09	1.81e-06
LOC_Os04g37790	397.274	1.23542	1.53e-08	4.08e-06
LOC_Os04g45590	199.525	-5.73309	8.19e-14	6.69e-11
LOC_Os04g47320	112.56	1.28709	0.000376716	0.022261
LOC_Os04g47450	83.2711	1.61634	0.000256139	0.0164444
LOC_Os04g48400	2308.19	2.95254	0.000428175	0.024395
LOC_Os04g49380	94.0745	-2.80968	9.7e-07	0.000166213
LOC_Os04g50680	60.2291	-5.99098	3.14e-11	1.67e-08
LOC_Os04g56570	32.0521	-3.52076	5.99e-05	0.00522264
LOC_Os04g56995	254.622	2.33714	3.28e-09	1.1e-06
LOC_Os04g58200	1590.34	-1.26338	0.000157611	0.011492
LOC_Os04g58890	874.104	-1.36975	2.09e-05	0.0021833
LOC_Os05g08480	120.156	1.40049	0.000663963	0.0339591
LOC_Os05g10620	384.97	-1.2046	0.000719066	0.0356931
LOC_Os05g15150	238.669	-2.25916	2.77e-13	2.12e-10
LOC_Os05g15630	47.7735	-4.27986	6.52e-08	1.48e-05
LOC_Os05g20100	23.3909	-8.08659	3e-06	0.000425391
LOC_Os05g30300	92.1079	-7.02298	3.12e-12	1.96e-09
LOC_Os05g32860	365.716	-5.164	6.87e-20	9.9e-17
LOC_Os05g33940	137.786	-1.7437	2.38e-06	0.000352923
LOC_Os05g35266	10715	1.16311	9.58e-13	6.8e-10
LOC_Os05g39590	102.598	-4.47623	5.37e-14	4.54e-11
LOC_Os05g39600	77.4187	-3.76081	6.19e-08	1.42e-05
LOC_Os05g40700	140.273	-1.04391	0.00105358	0.0466699
LOC_Os05g41270	233.587	5.15146	6.84e-26	1.52e-22
LOC_Os05g41490	68.6431	-2.05149	4.98e-05	0.00441634
LOC_Os05g43040	292.655	1.48827	1.51e-09	5.51e-07
LOC_Os05g45230	11.4366	-7.05426	0.000336547	0.0204373
LOC_Os05g46760	343.006	-2.90152	1.53e-10	6.95e-08
LOC_Os05g49770	2378.37	-1.15778	5.66e-08	1.32e-05
LOC_Os05g49830	297.45	2.25729	2.16e-05	0.00223735
LOC_Os05g50180	87.0182	-3.2662	4.36e-10	1.75e-07
LOC_Os05g51130	1258.36	-2.72928	3.32e-44	1.63e-40
LOC_Os06g02250	29.6647	-5.97762	2.26e-05	0.00229978
LOC_Os06g05470	44.2908	-3.27422	0.000200721	0.0134725
LOC_Os06g11240	103.614	-2.21759	9.5e-05	0.00753251
LOC_Os06g12410	14.5723	-5.94308	0.00114901	0.0491267
LOC_Os06g16350	111.813	-7.90017	4.53e-12	2.77e-09
LOC_Os06g39240	281.055	-1.27393	4.31e-05	0.00390702
LOC_Os06g43750	67.5572	-7.17052	1.19e-09	4.42e-07
LOC_Os06g46140	27.3176	-3.60653	0.000915691	0.0420891
LOC_Os06g46149	109.426	-3.93536	1.35e-10	6.37e-08
LOC_Os06g46340	334.159	-1.16286	2.52e-06	0.000369948
LOC_Os06g46950	348.465	-1.70301	1.28e-05	0.00144968
LOC_Os07g07920	17.5113	-6.2018	0.000453977	0.0254508
LOC_Os07g07930	198.665	-1.4913	2.19e-07	4.33e-05
LOC_Os07g12340	373.647	-2.38133	1.33e-05	0.00149233
LOC_Os07g13800	19.7355	-3.7249	0.000832357	0.0393666
LOC_Os07g23640	1707.37	1.07629	0.0010959	0.0477059
LOC_Os07g26660	86.9035	1.37219	0.00077935	0.0376593
LOC_Os07g32570	246.55	2.3048	3.01e-12	1.94e-09
LOC_Os07g33280	29.7427	-2.60765	0.000661227	0.03389
LOC_Os07g33780	1670.71	-1.16768	3.87e-07	7.42e-05
LOC_Os07g37400	303.101	-2.11495	1.28e-13	1.01e-10
LOC_Os07g38960	1060.61	-1.21164	0.000118526	0.00910693
LOC_Os07g40850	64.2361	-8.09861	4.12e-07	7.81e-05
LOC_Os07g40860	125.782	-4.55325	1.51e-16	1.76e-13
LOC_Os07g40870	71.1511	-8.24639	1.82e-07	3.65e-05
LOC_Os07g40890	36.0012	-4.88501	1.64e-06	0.000257598
LOC_Os07g41460	359.214	-7.29139	0.000256408	0.0164444
LOC_Os07g43970	142.676	-1.63941	1.97e-05	0.00210134
LOC_Os07g44330	1716.28	-1.40585	1.04e-09	4.04e-07
LOC_Os07g46210	19.2142	5.13574	0.000689922	0.0347072
LOC_Os07g47210	16.1094	-4.46294	0.000462545	0.0258129
LOC_Os07g48280	211.865	-1.20482	0.000193594	0.0130658
LOC_Os08g01980	111.35	-6.88612	7.97e-17	9.76e-14
LOC_Os08g03820	19.7119	-7.83956	1.34e-05	0.0014993
LOC_Os08g03825	64.3869	-9.54734	5.63e-10	2.23e-07
LOC_Os08g03840	593.741	-2.63027	1.4e-44	8.6e-41
LOC_Os08g04090	856.377	-1.22656	9.64e-15	9.45e-12
LOC_Os08g09000	35.1985	-5.63776	1.44e-05	0.00158795
LOC_Os08g09010	1098.99	-8.10872	8.99e-46	7.35e-42
LOC_Os08g10010	278.371	1.84993	1.58e-07	3.25e-05
LOC_Os08g10310	89.8353	-2.35912	3.28e-05	0.00315126
LOC_Os08g15020	481.103	-1.18381	2.9e-09	1e-06
LOC_Os08g22604	191.596	-1.01691	0.000193488	0.0130658
LOC_Os08g33820	2056.36	-1.40683	8.65e-05	0.00692691
LOC_Os08g34460	52.3241	-4.28355	1.35e-08	3.72e-06
LOC_Os08g36920	80.7961	-5.09323	9.91e-06	0.00116678
LOC_Os08g37300	113.989	-8.92723	3.52e-09	1.15e-06
LOC_Os08g38810	263.538	4.35886	2.4e-28	7.36e-25
LOC_Os08g43530	55.8109	-5.88112	4.46e-09	1.42e-06
LOC_Os09g01000	3754.37	-1.24799	0.000338999	0.0205065
LOC_Os09g04050	150.922	-4.92046	9.5e-09	2.71e-06
LOC_Os09g10840	36.5424	-3.89637	0.000555289	0.0297031
LOC_Os09g11460	418.034	-1.16835	2.26e-06	0.00034103
LOC_Os09g13930	207.128	1.90607	0.000374267	0.0222014
LOC_Os09g13940	1219.08	-1.37131	8.3e-21	1.27e-17
LOC_Os09g14550	389.518	1.82277	0.000135331	0.010156
LOC_Os09g15200	14.3195	-5.91699	0.000921765	0.042286
LOC_Os09g15550	166.619	-9.47536	1.74e-10	7.62e-08
LOC_Os09g15560	737.366	-9.06645	1.45e-08	3.9e-06
LOC_Os09g17190	228.628	-6.92813	6.81e-28	1.85e-24
LOC_Os09g17540	184.021	-7.29626	1.93e-21	3.16e-18
LOC_Os09g17740	448.232	-2.63608	1.43e-10	6.6e-08
LOC_Os09g27040	113.209	-2.23967	9.7e-07	0.000166213
LOC_Os09g27930	856.994	-8.37912	1.68e-58	4.12e-54
LOC_Os09g30320	230.916	2.40084	1.17e-07	2.49e-05
LOC_Os09g31019	150.36	-8.32423	3.27e-14	2.97e-11
LOC_Os09g31025	24.1109	-5.07805	7.37e-05	0.00612321
LOC_Os09g35700	10610.3	1.04916	0.000351076	0.0210809
LOC_Os09g36220	3986.01	-1.42988	4.64e-12	2.77e-09
LOC_Os10g22890	323.625	-1.03933	2.17e-05	0.00224724
LOC_Os10g34884	318.87	-4.55513	3.04e-27	7.44e-24
LOC_Os10g35500	105.9	1.77257	0.000639647	0.0332006
LOC_Os10g36210	433.48	-7.04057	7.65e-48	9.37e-44
LOC_Os10g37710	66.6476	-2.63432	0.000176892	0.0123466
LOC_Os10g40880	271.764	-1.12206	0.000545892	0.0293285
LOC_Os10g41230	474.461	-1.08271	0.000106798	0.0083062
LOC_Os10g42020	10.3604	-6.91175	0.000873294	0.0406746
LOC_Os10g42060	1094.62	1.03212	5.86e-09	1.81e-06
LOC_Os11g02570	66.9762	-1.97815	0.000318872	0.0195948
LOC_Os11g06020	361.613	1.10256	0.000743532	0.0362143
LOC_Os11g18044	98.867	-2.00468	0.00112203	0.0483956
LOC_Os11g31090	108.053	-3.24907	2.75e-09	9.62e-07
LOC_Os11g34710	483.088	2.06536	0.000707758	0.03535
LOC_Os11g35120	41.8915	-4.09611	6.48e-06	0.000818384
LOC_Os11g37700	42.01	-4.88148	4.29e-05	0.00390504
LOC_Os11g37970	99.1077	-3.85826	0.00063251	0.0329699
LOC_Os11g40890	106.852	-3.79275	9.24e-11	4.68e-08
LOC_Os11g44380	65.2575	-3.47737	2.89e-10	1.2e-07
LOC_Os11g47630	14.0619	-5.89028	0.000950794	0.0432162
LOC_Os11g47670	701.926	1.17445	3.03e-09	1.03e-06
LOC_Os12g05160	25.1015	-4.08536	7.04e-05	0.00592634
LOC_Os12g06060	197.928	1.11462	8.49e-05	0.00684217
LOC_Os12g07840	419.57	1.62766	4.82e-05	0.00431005
LOC_Os12g08930	152.976	-6.53386	6.54e-24	1.14e-20
LOC_Os12g09300	465.886	1.44577	1.29e-10	6.18e-08
LOC_Os12g09500	29.7879	-3.88501	0.000150921	0.0111704
LOC_Os12g24390	24.968	-6.72111	5.05e-05	0.00445278
LOC_Os12g24650	612.741	-1.79603	7.11e-07	0.000127229
LOC_Os12g36840	41.522	-5.46145	1.9e-05	0.00203188
LOC_Os12g43110	74.0804	1.4932	0.00070847	0.03535
LOC_Os12g43510	31.1681	-4.40672	2.57e-06	0.000375242
LOC_Os12g43890	162.599	-1.57301	0.000336921	0.0204373
DEGs detected in 938(SDGMS) and 938(sdgms) at LM
LOC_Os01g01660	704.365	2.136	6.90951e-42	5.75604e-40
LOC_Os01g01730	303.08	8.25343	3.06178e-28	1.70043e-26
LOC_Os01g01870	151.935	-1.35382	1.93347e-05	0.000159093
LOC_Os01g01980	59.9038	3.26251	1.77415e-07	2.14765e-06
LOC_Os01g02060	705.097	1.9724	1.88189e-33	1.26183e-31
LOC_Os01g02180	1027.84	1.39406	5.17538e-28	2.82294e-26
LOC_Os01g02190	3458.08	8.51834	5.1849e-223	2.96955e-220
LOC_Os01g02930	60.9469	1.47896	0.00084383	0.00451493
LOC_Os01g03100	576.631	1.26194	1.65359e-12	3.75693e-11
LOC_Os01g03130	74.684	-2.30942	4.3301e-08	5.72853e-07
LOC_Os01g03170	533.419	3.49182	8.17584e-67	1.08059e-64
LOC_Os01g03230	35.2925	8.59688	3.68349e-08	4.92764e-07
LOC_Os01g03250	7.1023	6.28393	0.00118135	0.00607832
LOC_Os01g03260	112.385	8.82332	2.01667e-09	3.22515e-08
LOC_Os01g03300	150.568	10.6906	3.53612e-13	8.54982e-12
LOC_Os01g03310	8.04524	4.98438	0.0117343	0.0430805
LOC_Os01g03380	9.47021	6.69812	0.000310854	0.00189614
LOC_Os01g03670	10488	11.9105	9.84089e-157	3.22067e-154
LOC_Os01g03710	1010.86	1.45215	5.19411e-17	1.66036e-15
LOC_Os01g03720	4.89996	-5.72595	0.0095074	0.0362484
LOC_Os01g03730	322.046	-1.78537	1.03951e-18	3.64971e-17
LOC_Os01g04210	104.204	-1.19895	0.000588317	0.00330137
LOC_Os01g04280	205.49	-3.99764	1.79916e-32	1.17764e-30
LOC_Os01g04290	390.876	7.61632	5.25368e-44	4.54179e-42
LOC_Os01g04409	2492.97	3.3387	6.469e-160	2.25113e-157
LOC_Os01g04440	500.491	4.80231	9.6202e-91	1.67385e-88
LOC_Os01g04620	29.9666	2.02572	0.00337437	0.0151034
LOC_Os01g04630	488.723	-1.06827	6.84245e-09	1.01734e-07
LOC_Os01g04660	12.8339	5.66509	0.00085493	0.00456721
LOC_Os01g04880	1288.63	1.04507	1.04061e-16	3.27692e-15
LOC_Os01g05050	135.093	9.08951	5.56563e-10	9.53894e-09
LOC_Os01g05120	163.381	5.42997	1.36478e-30	8.31909e-29
LOC_Os01g05370	4.41347	-5.57504	0.0133928	0.0479342
LOC_Os01g05480	1608.52	3.83027	4.45277e-203	2.14756e-200
LOC_Os01g05540	261.739	1.60257	2.4325e-13	5.95476e-12
LOC_Os01g05585	97.6426	6.28313	1.14416e-17	3.8126e-16
LOC_Os01g05650	1813.37	4.84495	7.09563e-195	3.14623e-192
LOC_Os01g05670	7465.12	1.0015	1.29012e-41	1.06188e-39
LOC_Os01g05840	4744.79	2.9127	1.77148e-170	6.67122e-168
LOC_Os01g05880	5.52369	5.92252	0.00387999	0.0170418
LOC_Os01g06040	287.251	6.84757	3.44476e-42	2.9049e-40
LOC_Os01g06130	128.711	2.70846	2.85854e-16	8.75102e-15
LOC_Os01g06220	6.43838	-6.11876	0.0019273	0.00930676
LOC_Os01g06360	167.229	10.8419	1.58759e-13	3.91429e-12
LOC_Os01g06400	45.5136	2.95393	0.000628687	0.00349863
LOC_Os01g06580	1497.54	1.35381	0.003271	0.014702
LOC_Os01g06640	724.585	-2.38615	9.82758e-30	5.71184e-28
LOC_Os01g07560	3491.88	2.65839	4.73517e-122	1.19426e-119
LOC_Os01g07670	42.9636	8.88113	7.01017e-09	1.0389e-07
LOC_Os01g07680	46.2929	8.99003	4.11868e-09	6.30789e-08
LOC_Os01g08220	1186.99	1.26177	1.10554e-16	3.46947e-15
LOC_Os01g08300	75.6897	2.65157	4.57477e-10	7.91971e-09
LOC_Os01g08440	515.798	3.15189	5.83405e-56	6.44112e-54
LOC_Os01g08460	447.288	1.12104	7.25987e-09	1.07244e-07
LOC_Os01g08550	215.085	1.20292	4.3079e-07	4.83974e-06
LOC_Os01g08650	35.0604	1.66078	0.00401834	0.0175318
LOC_Os01g08660	2985.65	1.02252	3.75218e-23	1.66373e-21
LOC_Os01g08780	32.9299	3.33	4.41052e-06	4.12694e-05
LOC_Os01g08790	34.3791	1.46237	0.011478	0.0423616
LOC_Os01g08800	4922.14	8.12355	0	0
LOC_Os01g08840	16.0258	-4.96447	0.000194424	0.00124794
LOC_Os01g08990	189.259	6.23876	4.09074e-33	2.71639e-31
LOC_Os01g09080	31.1281	-1.66303	0.0126779	0.045889
LOC_Os01g09140	13.0285	2.96361	0.00463662	0.019805
LOC_Os01g09220	650.292	-1.04777	3.40454e-06	3.25886e-05
LOC_Os01g09230	132.466	1.21635	3.90937e-05	0.000301052
LOC_Os01g09260	74.9387	3.35853	1.84642e-11	3.75443e-10
LOC_Os01g09340	47.0428	2.20369	6.33725e-05	0.000459919
LOC_Os01g09470	147.177	1.73647	7.4175e-09	1.09396e-07
LOC_Os01g09640	52.491	-1.68382	0.00102463	0.00535822
LOC_Os01g10230	26.4637	4.35033	1.18591e-06	1.23867e-05
LOC_Os01g10600	80.2388	-2.72562	1.30226e-10	2.41895e-09
LOC_Os01g10760	61.3689	2.52408	2.25954e-05	0.000182804
LOC_Os01g10780	35.2382	2.38587	0.000383649	0.00227943
LOC_Os01g10970	22.0459	3.33761	8.1811e-05	0.000576979
LOC_Os01g11220	157.262	1.88839	5.04237e-11	9.87321e-10
LOC_Os01g11430	1036.75	1.97721	1.05154e-35	7.41228e-34
LOC_Os01g11700	8.89507	-3.44073	0.00988127	0.0374013
LOC_Os01g11740	53.1321	9.18864	1.37269e-09	2.25159e-08
LOC_Os01g11850	83.3505	5.36362	2.15222e-17	7.01859e-16
LOC_Os01g11860	33.2555	-2.19481	0.00220765	0.010453
LOC_Os01g11910	66.2099	-3.69479	1.08693e-11	2.26198e-10
LOC_Os01g12160	199.29	2.76345	2.02968e-17	6.6347e-16
LOC_Os01g12490	52.5258	3.43183	9.45802e-10	1.58129e-08
LOC_Os01g12560	252.937	2.70474	6.40699e-28	3.48092e-26
LOC_Os01g12680	207.049	4.27411	2.57208e-35	1.78558e-33
LOC_Os01g12810	72.7731	1.59973	0.000166711	0.00109068
LOC_Os01g12820	143.099	3.37395	3.19269e-19	1.17655e-17
LOC_Os01g13280	1457.04	2.40114	3.68321e-102	7.28454e-100
LOC_Os01g13310	21.5686	7.8879	1.04735e-06	1.10571e-05
LOC_Os01g13480	7.93306	-3.88294	0.0092623	0.0354355
LOC_Os01g13530	2352.9	2.54201	5.07185e-111	1.09788e-108
LOC_Os01g13610	738.212	3.88657	1.38618e-110	2.97715e-108
LOC_Os01g13850	64.6188	1.53877	0.000885374	0.00471063
LOC_Os01g13870	61.0703	1.42269	0.00106432	0.00554363
LOC_Os01g13910	4.99749	5.77868	0.00620534	0.0252466
LOC_Os01g14030	345.734	9.44577	1.81928e-19	6.79537e-18
LOC_Os01g14230	66.8316	4.88096	0.0120351	0.0440261
LOC_Os01g14330	19.8475	2.36433	0.00344871	0.0154035
LOC_Os01g14340	55.8351	2.59277	0.000422451	0.00247995
LOC_Os01g14390	18.3488	6.19388	0.000140624	0.000938549
LOC_Os01g14430	165.211	6.78576	1.76788e-25	8.77272e-24
LOC_Os01g14440	269.076	-2.45492	1.08569e-15	3.16507e-14
LOC_Os01g14530	68.2509	-1.05494	0.00958147	0.0364826
LOC_Os01g14880	2408.21	6.15062	4.22784e-256	3.41845e-253
LOC_Os01g15120	5339.21	3.03708	1.7676e-302	1.94372e-299
LOC_Os01g15550	29.0967	3.14356	5.26971e-05	0.000392175
LOC_Os01g15920	156.87	1.74193	8.97458e-10	1.50439e-08
LOC_Os01g15950	16.8787	2.72486	0.00370624	0.0163914
LOC_Os01g15990	37.2278	2.18693	0.000367215	0.00219841
LOC_Os01g16170	3176.73	2.0609	7.35715e-63	9.23541e-61
LOC_Os01g16310	27.8564	-2.88418	0.000220041	0.0013951
LOC_Os01g16400	48.6457	-3.79571	2.04447e-09	3.26771e-08
LOC_Os01g16714	144.011	2.14719	5.37493e-12	1.16074e-10
LOC_Os01g16810	2069.78	3.22693	8.70798e-114	1.96222e-111
LOC_Os01g17030	55.8798	2.60815	5.47448e-06	5.05079e-05
LOC_Os01g17214	711.913	-1.16427	6.73545e-14	1.71607e-12
LOC_Os01g18150	45.3123	5.48393	2.57059e-10	4.5948e-09
LOC_Os01g18390	80.2042	-1.03856	0.0068151	0.0273151
LOC_Os01g18450	82.462	-1.38049	0.00028157	0.00173401
LOC_Os01g18584	64.9799	-1.16448	0.00801414	0.0312994
LOC_Os01g18870	643.566	2.16371	1.04437e-17	3.5013e-16
LOC_Os01g19420	5.32672	5.86889	0.00473989	0.0201616
LOC_Os01g19529	46.9921	4.5034	1.48545e-10	2.7444e-09
LOC_Os01g19940	1178.44	3.81376	5.35357e-134	1.44289e-131
LOC_Os01g20206	233.59	3.64496	1.61008e-31	1.0152e-29
LOC_Os01g21135	39.1713	-2.06485	0.000305688	0.00186789
LOC_Os01g21420	430.848	-1.8041	1.13495e-23	5.15719e-22
LOC_Os01g21670	6.57609	6.17322	0.0016998	0.00834153
LOC_Os01g21700	6.62018	6.18209	0.00178608	0.00870433
LOC_Os01g21780	38.6658	8.72989	1.46175e-08	2.06926e-07
LOC_Os01g21920	8.78969	6.59268	0.00034876	0.0020989
LOC_Os01g22090	112.073	5.20034	1.08611e-22	4.7244e-21
LOC_Os01g22249	9.12941	-5.14803	0.00401173	0.0175114
LOC_Os01g22370	101.169	-1.27545	0.00249383	0.0116239
LOC_Os01g23580	411.596	4.04367	2.05164e-69	2.82009e-67
LOC_Os01g23705	40.6037	2.54644	1.46969e-05	0.000123822
LOC_Os01g23710	230.743	1.0883	1.93466e-06	1.93755e-05
LOC_Os01g23730	10.9944	4.40723	0.0015705	0.00778062
LOC_Os01g23760	11.4251	4.47216	0.0019101	0.00923508
LOC_Os01g24490	105.892	-3.17188	3.36074e-15	9.42755e-14
LOC_Os01g24500	107.738	-6.40927	1.62572e-17	5.36526e-16
LOC_Os01g24710	660.062	-3.46503	0.00465075	0.0198588
LOC_Os01g25240	333.638	2.21318	3.60717e-27	1.90335e-25
LOC_Os01g25500	68.4365	4.89497	1.00092e-14	2.70297e-13
LOC_Os01g25740	412.616	-1.70754	1.40487e-20	5.58111e-19
LOC_Os01g26000	6884.1	2.14227	6.52725e-54	6.95506e-52
LOC_Os01g27160	1073.8	3.24573	9.40858e-120	2.26887e-117
LOC_Os01g27210	104.399	-2.61534	4.60548e-09	6.97957e-08
LOC_Os01g28510	18.3576	6.19088	0.000141009	0.000940665
LOC_Os01g28520	56.4671	9.27523	9.56084e-10	1.59392e-08
LOC_Os01g28680	2033.97	1.43715	1.20807e-47	1.14917e-45
LOC_Os01g29240	28.9073	4.20633	4.34227e-07	4.87437e-06
LOC_Os01g29390	115.525	-1.023	0.00156332	0.00775481
LOC_Os01g29840	15.4429	5.93642	0.000360731	0.0021643
LOC_Os01g29870	7.45522	-6.32989	0.000975612	0.00512723
LOC_Os01g31370	374.236	1.44524	2.1059e-11	4.24748e-10
LOC_Os01g32574	8.70152	6.57933	0.000424249	0.00248891
LOC_Os01g32670	367.894	-5.07475	6.1656e-11	1.18863e-09
LOC_Os01g32680	23.2477	3.24891	0.000379158	0.00225664
LOC_Os01g32920	12.8417	-7.11516	3.85411e-05	0.000297121
LOC_Os01g33410	99.5857	2.25221	7.45003e-09	1.09817e-07
LOC_Os01g33520	18.8949	7.6964	2.60064e-06	2.54338e-05
LOC_Os01g33530	23.0825	7.98439	7.41924e-07	8.00166e-06
LOC_Os01g33670	46.4183	5.18893	1.05551e-10	1.97529e-09
LOC_Os01g34470	38.6204	1.54195	0.00691428	0.02765
LOC_Os01g34770	545.274	1.31305	2.75985e-16	8.46775e-15
LOC_Os01g34920	3770.91	8.94629	3.07472e-45	2.74438e-43
LOC_Os01g34970	883.142	1.01013	1.73268e-12	3.93012e-11
LOC_Os01g35120	4.82256	5.72537	0.00733889	0.0290962
LOC_Os01g37040	809.765	3.12638	3.51967e-57	3.98187e-55
LOC_Os01g37990	10.5653	6.85792	0.000117114	0.000797121
LOC_Os01g38110	9.89056	4.25488	0.00426141	0.0184228
LOC_Os01g38229	37.0771	-3.3765	4.41242e-07	4.94504e-06
LOC_Os01g38520	68.7995	2.04395	0.000346741	0.00208856
LOC_Os01g38660	179.811	-1.2833	5.71762e-05	0.000422148
LOC_Os01g38670	108.164	6.77781	0.000805484	0.00434102
LOC_Os01g38680	2859.43	10.3249	1.07797e-98	2.02976e-96
LOC_Os01g38720	4.31841	5.56597	0.0115687	0.0426093
LOC_Os01g38980	217.726	-1.91565	2.06857e-10	3.7536e-09
LOC_Os01g39136	16.0852	-4.33606	0.000168453	0.00110103
LOC_Os01g39150	18.5766	6.20848	0.000133243	0.000894937
LOC_Os01g39160	27.6419	8.24448	2.04239e-07	2.44651e-06
LOC_Os01g39330	62.7116	-2.0834	6.07396e-05	0.000443386
LOC_Os01g39850	5.43909	-5.87562	0.00432777	0.0186656
LOC_Os01g39960	1975.44	1.47095	2.60826e-51	2.67551e-49
LOC_Os01g39970	247.394	2.24544	6.15905e-21	2.50842e-19
LOC_Os01g39990	17.6393	-2.2902	0.0088865	0.0341916
LOC_Os01g40140	6.88328	6.23818	0.00150462	0.00750154
LOC_Os01g40190	1449.83	2.5305	7.62632e-106	1.553e-103
LOC_Os01g40260	19.4509	-6.25801	0.000125502	0.000848123
LOC_Os01g40310	159.217	-1.24527	2.73253e-05	0.000217676
LOC_Os01g40400	142.899	5.04651	2.54817e-27	1.35235e-25
LOC_Os01g40410	21.1967	7.86203	1.18243e-06	1.23551e-05
LOC_Os01g40499	58.2579	-3.32586	1.50595e-10	2.77852e-09
LOC_Os01g40580	63.7841	-2.24706	6.82224e-07	7.41012e-06
LOC_Os01g40600	24.9026	3.35146	2.97717e-05	0.000235323
LOC_Os01g40860	2575.32	2.31466	1.34598e-88	2.25623e-86
LOC_Os01g41140	31973.5	3.65134	1.06388e-11	2.21904e-10
LOC_Os01g41170	41177.4	4.84402	3.65046e-13	8.81078e-12
LOC_Os01g41180	458.033	5.41479	2.94474e-11	5.87048e-10
LOC_Os01g41280	128.191	2.28821	5.20925e-10	8.95046e-09
LOC_Os01g41400	67.7568	5.47802	1.72044e-14	4.56972e-13
LOC_Os01g41670	28.4777	2.43602	0.000569767	0.00321038
LOC_Os01g41710	16481.9	-1.06087	4.42347e-18	1.50689e-16
LOC_Os01g41720	23.3702	2.78203	0.000284824	0.00174974
LOC_Os01g41810	270.149	-4.18398	0.00299025	0.0135854
LOC_Os01g42090	450.726	4.98103	6.9292e-74	9.92138e-72
LOC_Os01g42110	141.415	6.82628	2.05797e-20	8.11701e-19
LOC_Os01g42190	313.264	-1.55302	2.44982e-08	3.35399e-07
LOC_Os01g42234	1003.09	1.34874	5.47e-22	2.3242e-20
LOC_Os01g42350	136.555	1.5978	3.41297e-07	3.94061e-06
LOC_Os01g42380	3929.16	1.2107	6.95105e-42	5.77316e-40
LOC_Os01g42410	1168.2	-1.42204	1.38846e-12	3.19682e-11
LOC_Os01g42540	75.4697	1.36029	0.00735636	0.0291377
LOC_Os01g42650	1291.01	1.00275	1.00268e-11	2.09618e-10
LOC_Os01g42730	1011.64	2.08584	2.17188e-51	2.23622e-49
LOC_Os01g42810	815.703	2.58913	4.51677e-47	4.19495e-45
LOC_Os01g43140	651.017	2.62342	3.48559e-61	4.25877e-59
LOC_Os01g43260	8.639	5.08472	0.00529989	0.0221428
LOC_Os01g43720	126.295	-1.00884	0.000917135	0.00485518
LOC_Os01g43740	212.066	-8.13232	2.99848e-20	1.17256e-18
LOC_Os01g43750	23.1567	-2.93217	0.00553515	0.0229582
LOC_Os01g44140	186.878	2.30421	7.37562e-13	1.73747e-11
LOC_Os01g44960	474.335	-1.53115	8.92454e-14	2.24264e-12
LOC_Os01g45090	44.6683	-2.44663	0.000166884	0.00109155
LOC_Os01g45200	1237.25	2.45444	7.27751e-66	9.4818e-64
LOC_Os01g45250	90.8716	-2.61677	2.85373e-10	5.06494e-09
LOC_Os01g45400	220.347	2.97382	3.04051e-15	8.59946e-14
LOC_Os01g45420	60.3856	1.75759	0.000923335	0.00488236
LOC_Os01g45430	122.799	4.36876	1.35089e-20	5.39003e-19
LOC_Os01g45520	47.0071	-1.68168	0.0020485	0.00980418
LOC_Os01g45650	27.2869	4.40143	1.34882e-06	1.39243e-05
LOC_Os01g45830	81.1408	-1.01474	0.0111681	0.0414335
LOC_Os01g45860	452.135	1.27708	3.12988e-13	7.59432e-12
LOC_Os01g45900	1482.44	3.30277	2.13973e-147	6.39383e-145
LOC_Os01g45990	336.281	1.35491	4.55107e-11	8.96871e-10
LOC_Os01g46130	189.001	-1.0529	2.59906e-05	0.000207887
LOC_Os01g46260	80.1636	-1.19166	0.00400072	0.0174772
LOC_Os01g46270	3566.89	9.90653	2.53672e-147	7.49861e-145
LOC_Os01g46620	29.0883	8.31835	1.28797e-07	1.58992e-06
LOC_Os01g46670	130.246	10.4818	1.11379e-12	2.59265e-11
LOC_Os01g46690	48.7878	2.85113	1.13747e-07	1.41751e-06
LOC_Os01g46730	39.3728	6.29785	4.88906e-08	6.3972e-07
LOC_Os01g46740	19.8371	7.76702	1.85968e-06	1.87201e-05
LOC_Os01g46940	70.4124	-7.11826	9.37245e-11	1.76599e-09
LOC_Os01g47070	336.512	-4.0239	1.68495e-30	1.0248e-28
LOC_Os01g47080	5525.48	1.01717	2.71209e-32	1.76678e-30
LOC_Os01g47270	220.321	2.67891	4.83414e-22	2.0572e-20
LOC_Os01g47610	282.864	2.7168	1.86776e-30	1.13348e-28
LOC_Os01g47745	18.8067	7.69024	2.73583e-06	2.6595e-05
LOC_Os01g47760	281.2	-1.04183	4.54236e-05	0.000343467
LOC_Os01g48360	14.8756	-2.69635	0.0063416	0.0256907
LOC_Os01g48525	28.08	8.26743	1.66971e-07	2.02927e-06
LOC_Os01g48570	1296.4	5.40331	7.52791e-159	2.58687e-156
LOC_Os01g48610	44.3396	-3.23386	1.4615e-06	1.49862e-05
LOC_Os01g48800	116.07	4.91971	1.54667e-24	7.40757e-23
LOC_Os01g48910	3676.44	1.06264	1.5156e-38	1.15098e-36
LOC_Os01g49160	587.574	1.48657	8.17368e-20	3.13831e-18
LOC_Os01g49230	61.1742	5.60096	6.16426e-13	1.46088e-11
LOC_Os01g49240	619.685	4.74245	3.26194e-99	6.27092e-97
LOC_Os01g49370	189.103	-1.69875	4.18847e-05	0.000319937
LOC_Os01g50170	6.15127	-6.05368	0.00279513	0.0128154
LOC_Os01g50310	1908.28	1.19211	0.00037666	0.00224323
LOC_Os01g50330	238.89	2.75383	3.01548e-21	1.24472e-19
LOC_Os01g50400	58.2455	1.75797	0.00401646	0.0175264
LOC_Os01g50700	255.845	1.67134	9.46188e-12	1.98411e-10
LOC_Os01g50750	1736.42	4.89662	2.10675e-225	1.25906e-222
LOC_Os01g50840	245.735	1.00207	1.17456e-05	0.000101032
LOC_Os01g50870	16.5608	-2.87318	0.00245781	0.0114755
LOC_Os01g50890	12.5574	2.64514	0.00950952	0.0362488
LOC_Os01g50900	24.3148	4.22282	3.73009e-06	3.54175e-05
LOC_Os01g51230	337.407	2.73356	2.14626e-37	1.57341e-35
LOC_Os01g51260	827.497	2.45561	1.96466e-57	2.23184e-55
LOC_Os01g51290	16765.1	-1.0662	1.11844e-58	1.30284e-56
LOC_Os01g51320	138.145	1.4408	5.42037e-06	5.00543e-05
LOC_Os01g51450	193.101	9.60529	4.36142e-11	8.61349e-10
LOC_Os01g51460	28.3637	8.28291	1.44951e-07	1.77577e-06
LOC_Os01g51470	5.76475	5.98436	0.00319762	0.0144084
LOC_Os01g51490	22.1873	5.4582	1.17081e-05	0.000100741
LOC_Os01g51500	39.6535	8.76553	1.25641e-08	1.79149e-07
LOC_Os01g51510	23.8262	8.03152	5.16202e-07	5.72676e-06
LOC_Os01g51520	10.8173	5.41276	0.00188697	0.00913771
LOC_Os01g51550	14.0744	4.16268	0.000436629	0.00255174
LOC_Os01g51580	8.944	6.61578	0.000403669	0.00238395
LOC_Os01g51620	134.705	3.01287	1.5516e-19	5.85117e-18
LOC_Os01g51770	952.556	2.20468	6.05875e-05	0.000442746
LOC_Os01g52070	27.869	4.43921	6.26826e-06	5.72494e-05
LOC_Os01g52130	319.664	-1.04572	0.00415532	0.0180416
LOC_Os01g52200	233.407	6.5431	7.95719e-38	5.86464e-36
LOC_Os01g52320	15.5789	-4.90448	0.000162278	0.00106523
LOC_Os01g52330	51.9103	-4.64763	8.444e-11	1.60092e-09
LOC_Os01g52340	65.6348	-2.02793	0.000134396	0.000901579
LOC_Os01g52430	11.8587	7.02416	5.79222e-05	0.000426557
LOC_Os01g52440	24.8782	2.63468	0.000610903	0.0034147
LOC_Os01g52470	970.262	1.99721	0.000305366	0.00186676
LOC_Os01g52690	5892.82	2.30273	2.64989e-133	7.00463e-131
LOC_Os01g52740	22.1946	-3.81048	0.000189225	0.00121827
LOC_Os01g52790	468.389	-1.43247	1.65977e-13	4.08493e-12
LOC_Os01g52970	227.329	4.02628	1.02917e-38	7.85911e-37
LOC_Os01g53020	44.1681	-1.76435	0.00069536	0.00382691
LOC_Os01g53040	45.4616	-1.4303	0.00443683	0.0190583
LOC_Os01g53220	341.128	2.40777	2.37118e-25	1.16404e-23
LOC_Os01g53260	82.3243	-2.30044	4.68765e-08	6.16299e-07
LOC_Os01g53390	86.2016	-1.15847	0.00223805	0.010577
LOC_Os01g53450	499.697	1.02582	1.89017e-10	3.45038e-09
LOC_Os01g53580	77.7072	8.28995	2.39683e-08	3.28963e-07
LOC_Os01g53590	99.8682	7.06363	1.1509e-14	3.09279e-13
LOC_Os01g53650	32.1674	3.31232	9.82961e-05	0.000680498
LOC_Os01g53810	1900.28	-1.06901	9.41321e-21	3.79998e-19
LOC_Os01g53920	81.09	-3.46185	4.02824e-13	9.69706e-12
LOC_Os01g53980	219.96	1.85958	1.06565e-14	2.87213e-13
LOC_Os01g54290	18.4494	-5.17339	9.12507e-05	0.000636693
LOC_Os01g54460	24.3972	-4.2314	7.89804e-05	0.000558593
LOC_Os01g54600	484.055	-1.01498	5.04988e-05	0.000377553
LOC_Os01g54850	131.046	1.1409	0.000145286	0.000965681
LOC_Os01g54950	84.9759	1.62481	6.18579e-05	0.000450831
LOC_Os01g55430	26.736	2.75031	0.000138722	0.000926982
LOC_Os01g55600	454.848	6.92451	1.48295e-64	1.91398e-62
LOC_Os01g55610	1448.6	5.40407	1.65176e-239	1.13521e-236
LOC_Os01g55940	60.2413	-1.58365	0.000615787	0.00343798
LOC_Os01g56010	26.3814	1.94176	0.00388589	0.0170541
LOC_Os01g56160	35.7946	3.00977	3.81931e-06	3.61933e-05
LOC_Os01g56310	377.702	1.31447	8.46696e-12	1.78501e-10
LOC_Os01g56430	4.4272	5.60556	0.0126243	0.0457311
LOC_Os01g56530	2148.74	7.8676	8.48629e-201	3.88828e-198
LOC_Os01g56610	394.684	3.01502	3.03553e-05	0.000239592
LOC_Os01g56764	18.1845	2.35484	0.00519629	0.0218194
LOC_Os01g56810	1100.04	1.91981	3.70157e-35	2.56322e-33
LOC_Os01g56870	180.517	2.01085	6.91102e-14	1.75755e-12
LOC_Os01g56880	1509.17	-1.17077	9.63888e-23	4.21276e-21
LOC_Os01g57040	24.8442	2.01375	0.0115185	0.0424526
LOC_Os01g57050	30.7141	2.14914	0.00350935	0.0156388
LOC_Os01g57240	436.426	1.01045	3.0725e-09	4.80466e-08
LOC_Os01g57370	285.054	3.41213	1.11124e-41	9.20152e-40
LOC_Os01g57920	109.256	1.35615	3.84789e-05	0.000296808
LOC_Os01g58130	39.2072	-3.34518	1.16652e-06	1.2212e-05
LOC_Os01g58240	361.578	-1.60248	3.1198e-12	6.88335e-11
LOC_Os01g58670	50.736	2.72468	3.74679e-07	4.27221e-06
LOC_Os01g58910	342.357	-1.21588	2.79025e-05	0.00022176
LOC_Os01g59100	61.6131	1.29436	0.00357631	0.0158882
LOC_Os01g59640	89.1908	5.65738	5.32821e-18	1.81284e-16
LOC_Os01g60060	322.189	-1.04299	0.000368035	0.00220236
LOC_Os01g60850	21.1389	2.35505	0.00293941	0.0133831
LOC_Os01g60930	41.328	-3.56771	3.70573e-06	3.5214e-05
LOC_Os01g60940	209.139	2.07652	1.07442e-16	3.37949e-15
LOC_Os01g60960	200.373	2.34941	1.013e-15	2.96576e-14
LOC_Os01g61080	47.1155	-3.55803	3.4126e-06	3.26543e-05
LOC_Os01g61100	28.2335	2.60566	0.000760998	0.00413206
LOC_Os01g61160	352.871	-3.93216	1.2924e-42	1.09658e-40
LOC_Os01g61190	273.128	-1.10748	3.30881e-07	3.83646e-06
LOC_Os01g61510	96.6234	-1.74706	5.29566e-05	0.000393893
LOC_Os01g61980	30.775	2.22398	0.0012642	0.00645387
LOC_Os01g61990	454.63	-1.23021	2.43103e-07	2.87943e-06
LOC_Os01g62130	42.3426	-5.79453	4.31067e-09	6.58359e-08
LOC_Os01g62190	16.1095	-3.27232	0.000732574	0.00399984
LOC_Os01g62420	1877.36	1.43513	6.34182e-48	6.1173e-46
LOC_Os01g62430	1957.82	2.1604	3.47972e-61	4.25877e-59
LOC_Os01g62570	333.266	2.46043	2.22777e-29	1.27857e-27
LOC_Os01g62900	3337.62	5.23561	1.21261e-242	9.00968e-240
LOC_Os01g63020	25.9104	8.15098	3.49257e-07	4.02239e-06
LOC_Os01g63180	12.8833	-5.65448	0.000834516	0.00447555
LOC_Os01g63260	95.699	1.65989	4.7452e-06	4.42355e-05
LOC_Os01g63510	68.7541	1.23194	0.00255762	0.011883
LOC_Os01g63540	108.918	1.37645	0.000130921	0.000881927
LOC_Os01g63710	584.107	1.77966	5.07206e-30	2.98578e-28
LOC_Os01g63810	61.444	1.4576	0.00309087	0.013979
LOC_Os01g63830	459.806	1.28939	8.37409e-13	1.96427e-11
LOC_Os01g63930	336.899	-1.08133	7.58155e-07	8.16071e-06
LOC_Os01g63980	43.7826	-2.36969	0.00301092	0.0136657
LOC_Os01g64020	169.55	1.00536	0.000197788	0.00126775
LOC_Os01g64120	34.7292	-1.46275	0.013042	0.0469552
LOC_Os01g64430	153.872	1.99464	3.42809e-10	6.02182e-09
LOC_Os01g64470	37.9174	-2.3302	7.02266e-05	0.000503023
LOC_Os01g64660	527.968	5.44107	1.78637e-97	3.31819e-95
LOC_Os01g64670	72.3059	2.73496	9.82254e-09	1.42497e-07
LOC_Os01g64890	105.692	1.12843	0.000706709	0.00387942
LOC_Os01g65000	82.5321	1.21781	0.00395526	0.0173055
LOC_Os01g65110	98.7646	1.27499	0.000571958	0.00322075
LOC_Os01g65190	177.878	1.43596	4.08291e-08	5.41714e-07
LOC_Os01g65500	197.759	3.67885	3.59824e-30	2.1273e-28
LOC_Os01g65590	1179.32	4.31716	2.01448e-11	4.08407e-10
LOC_Os01g65660	336.606	3.78283	8.36937e-55	8.98759e-53
LOC_Os01g65710	116.248	1.69227	2.97966e-06	2.88023e-05
LOC_Os01g65790	2562.28	1.29743	3.24367e-38	2.44306e-36
LOC_Os01g65850	30.0702	2.62056	8.06119e-05	0.000568961
LOC_Os01g66120	571.711	-1.1481	1.48382e-06	1.51811e-05
LOC_Os01g66330	2143.62	1.6578	1.55317e-45	1.39537e-43
LOC_Os01g66570	132.742	1.92578	4.43325e-09	6.75954e-08
LOC_Os01g66590	2783.71	2.98017	4.73199e-219	2.60174e-216
LOC_Os01g66650	22.0897	2.19391	0.00320533	0.014436
LOC_Os01g66700	9437.76	1.5138	1.57392e-05	0.000131837
LOC_Os01g66710	17.0698	3.67222	0.000400234	0.00236722
LOC_Os01g66830	1024.23	2.62709	3.823e-84	6.21883e-82
LOC_Os01g67270	9.8421	6.75523	0.000181566	0.00117695
LOC_Os01g67350	44.8772	4.87126	2.08963e-10	3.78931e-09
LOC_Os01g67390	93.3174	1.33755	0.000239554	0.00150219
LOC_Os01g67540	21.1342	2.33329	0.0109198	0.0406937
LOC_Os01g67680	218.507	7.45556	2.30985e-27	1.22824e-25
LOC_Os01g68210	75.6408	2.69768	3.58294e-08	4.80013e-07
LOC_Os01g68269	16.619	2.50153	0.0090806	0.0348506
LOC_Os01g68310	444.393	1.0024	3.81683e-09	5.87177e-08
LOC_Os01g68420	56.1601	4.03881	5.4803e-12	1.18257e-10
LOC_Os01g68540	31.2615	2.78186	3.37552e-05	0.000263851
LOC_Os01g68770	7457.54	1.03697	3.4166e-36	2.44598e-34
LOC_Os01g69030	2013.86	1.15061	1.16568e-19	4.4201e-18
LOC_Os01g69930	56.7705	2.28345	4.19895e-06	3.94509e-05
LOC_Os01g70110	1076.28	-1.16777	2.40117e-18	8.3032e-17
LOC_Os01g70130	497.006	-1.50703	1.72804e-10	3.16915e-09
LOC_Os01g70210	388.351	-1.0869	0.00011087	0.000757439
LOC_Os01g70260	1391.33	2.25187	1.609e-71	2.26836e-69
LOC_Os01g70360	21.5945	2.38657	0.001787	0.00870639
LOC_Os01g70440	3407.1	2.04412	0.00997361	0.0377249
LOC_Os01g70450	111.201	6.20912	3.42539e-19	1.26061e-17
LOC_Os01g70490	553.023	-6.22692	4.31537e-86	7.10382e-84
LOC_Os01g70500	874.999	3.53644	3.5886e-74	5.19232e-72
LOC_Os01g70660	2688.19	4.55934	0	0
LOC_Os01g71240	171.76	4.73897	1.97106e-33	1.3184e-31
LOC_Os01g71270	672.909	1.86441	2.5306e-31	1.58832e-29
LOC_Os01g71430	7.03835	4.78129	0.0109172	0.0406937
LOC_Os01g71450	54.5513	-5.14786	4.23289e-10	7.35566e-09
LOC_Os01g71460	42.7233	2.18314	0.000245585	0.0015358
LOC_Os01g71700	46.1074	-4.6701	1.72908e-09	2.79942e-08
LOC_Os01g71710	70.7956	-6.5441	4.13493e-12	9.02169e-11
LOC_Os01g71780	58.4697	3.01945	6.95056e-09	1.03118e-07
LOC_Os01g71800	29.2826	3.59971	2.2044e-06	2.18146e-05
LOC_Os01g71810	17.6869	2.45127	0.00510572	0.0215179
LOC_Os01g72110	8.4825	6.54216	0.000455755	0.0026461
LOC_Os01g72120	57.6891	-1.21413	0.0064505	0.0260857
LOC_Os01g72130	39.95	-1.38403	0.0118865	0.0435754
LOC_Os01g72160	9.15193	5.16331	0.00420731	0.018229
LOC_Os01g72170	59.6285	-1.08789	0.0129978	0.0468311
LOC_Os01g72280	21.1526	7.85929	1.1777e-06	1.23104e-05
LOC_Os01g72350	361.571	1.22313	5.4464e-11	1.05889e-09
LOC_Os01g72370	11.5116	-5.48975	0.00278085	0.0127563
LOC_Os01g72470	21.8777	3.14524	0.000164171	0.00107637
LOC_Os01g72530	53.2255	-3.73086	2.7579e-09	4.32501e-08
LOC_Os01g72690	4071.96	1.88349	3.0871e-111	6.73551e-109
LOC_Os01g72810	16.3112	-2.30316	0.0102424	0.0385876
LOC_Os01g72900	20.7265	-3.24568	0.000568109	0.00320254
LOC_Os01g72910	17.5976	-2.43281	0.00466639	0.0199105
LOC_Os01g73000	1610.29	-1.35174	2.3259e-30	1.39305e-28
LOC_Os01g73005	135.808	2.68519	3.79064e-15	1.05795e-13
LOC_Os01g73130	131.5	5.70561	1.00701e-25	5.04258e-24
LOC_Os01g73170	523.393	-1.89763	1.02241e-16	3.2233e-15
LOC_Os01g73860	8.15764	3.96592	0.012772	0.0461387
LOC_Os01g74020	244.322	2.55261	1.83385e-14	4.86156e-13
LOC_Os01g74140	13.3335	3.29094	0.00201225	0.00966266
LOC_Os01g74440	5.06362	5.79604	0.00584519	0.0239907
LOC_Os01g74450	35.6429	2.32266	0.000164012	0.00107558
LOC_Os01g74480	13.6577	3.6801	0.00515479	0.0216848
LOC_Os02g01190	14215.6	6.40911	0	0
LOC_Os02g01326	1646.73	4.34259	5.27788e-11	1.02831e-09
LOC_Os02g01830	73.5993	1.11836	0.00673353	0.0270512
LOC_Os02g01880	41.7458	7.3882	1.26072e-06	1.30935e-05
LOC_Os02g01890	83.3466	-1.72192	1.66432e-05	0.000138354
LOC_Os02g01980	7725.49	6.92132	2.29711e-142	6.51028e-140
LOC_Os02g01990	23.6424	5.54687	5.02579e-06	4.66455e-05
LOC_Os02g02000	111.595	5.78841	1.69303e-21	7.0627e-20
LOC_Os02g02030	18.1547	3.77646	0.000169614	0.00110757
LOC_Os02g02150	63.0864	2.36065	0.000839164	0.00449522
LOC_Os02g02275	58.0189	2.71679	1.21579e-07	1.50759e-06
LOC_Os02g02340	163.251	-2.78286	2.56704e-17	8.34168e-16
LOC_Os02g02560	74.0391	2.14668	3.39257e-07	3.92035e-06
LOC_Os02g02780	119.926	2.37564	1.9806e-10	3.60349e-09
LOC_Os02g02820	5744.1	1.90624	3.50943e-62	4.38535e-60
LOC_Os02g02900	203.933	1.2935	3.17049e-07	3.68229e-06
LOC_Os02g02930	12.7384	5.65765	0.0010386	0.00542546
LOC_Os02g03270	143.333	1.26673	1.7863e-05	0.000147602
LOC_Os02g03360	36.3864	1.84945	0.00332899	0.0149367
LOC_Os02g03380	58.5084	4.50345	1.36319e-12	3.14392e-11
LOC_Os02g03390	9.01967	5.14382	0.00419714	0.0181907
LOC_Os02g03500	10.3352	5.34497	0.00231885	0.0109119
LOC_Os02g03670	463.029	-1.0573	1.68402e-09	2.73613e-08
LOC_Os02g03710	145.769	2.93148	8.53092e-16	2.52447e-14
LOC_Os02g03750	409.635	1.39838	8.28114e-11	1.57222e-09
LOC_Os02g03910	8.25459	3.97079	0.00739148	0.0292668
LOC_Os02g03960	14235	1.19938	4.42504e-74	6.36904e-72
LOC_Os02g03980	34.0465	2.66187	0.00312068	0.0140895
LOC_Os02g04030	66.9737	1.46231	0.00346973	0.0154827
LOC_Os02g04130	69.1024	-1.26058	0.00195112	0.00940197
LOC_Os02g04170	2482.68	4.6217	4.11435e-252	3.23164e-249
LOC_Os02g04210	34.6254	8.57049	0.0100122	0.0378396
LOC_Os02g04630	1614.35	3.77627	1.12594e-162	3.96835e-160
LOC_Os02g04720	42.0287	2.53788	9.26398e-06	8.17317e-05
LOC_Os02g04790	9.62308	6.72234	0.000215399	0.00137041
LOC_Os02g05050	57.8305	3.96662	4.95189e-11	9.71681e-10
LOC_Os02g05120	162.711	1.23814	1.08493e-05	9.40581e-05
LOC_Os02g05190	47.1378	2.86055	2.7099e-07	3.18912e-06
LOC_Os02g05600	267.163	1.79941	5.9474e-16	1.78884e-14
LOC_Os02g05670	68.0338	2.76638	3.70103e-07	4.23408e-06
LOC_Os02g05950	190.544	-1.55327	5.75294e-09	8.61875e-08
LOC_Os02g05960	35.5487	-2.42791	8.18749e-05	0.000577282
LOC_Os02g05970	4.69181	-5.66254	0.00833533	0.0323836
LOC_Os02g06450	199.451	6.31543	2.8666e-34	1.94103e-32
LOC_Os02g06560	117.306	-1.7897	2.04016e-07	2.44491e-06
LOC_Os02g06870	46.5926	6.54059	6.57272e-09	9.79884e-08
LOC_Os02g06980	169.154	6.39803	3.27782e-28	1.81309e-26
LOC_Os02g07330	151.998	3.96531	1.47024e-26	7.61174e-25
LOC_Os02g07690	83.4162	-2.68031	3.19582e-10	5.64629e-09
LOC_Os02g07820	2595.4	1.74977	4.07604e-46	3.71041e-44
LOC_Os02g08190	484.24	1.02939	8.19671e-09	1.20372e-07
LOC_Os02g08220	691.21	2.53146	3.55826e-47	3.32721e-45
LOC_Os02g08230	2876.45	1.44213	8.10666e-37	5.88022e-35
LOC_Os02g09080	47.8369	7.58681	6.87745e-07	7.46419e-06
LOC_Os02g09100	821.718	-1.14576	2.6312e-09	4.14523e-08
LOC_Os02g09120	102.298	-2.72241	3.92316e-09	6.02522e-08
LOC_Os02g09240	126.108	1.49174	8.59199e-06	7.64162e-05
LOC_Os02g09410	839.845	3.44102	2.92113e-114	6.69206e-112
LOC_Os02g09420	1061.02	1.14049	1.25582e-17	4.17459e-16
LOC_Os02g09530	198.391	1.08484	1.60818e-05	0.000134338
LOC_Os02g10110	35.1498	2.10035	0.00700496	0.0279675
LOC_Os02g10120	4.55946	5.64467	0.00912959	0.0350093
LOC_Os02g10310	23935.9	2.75314	3.56398e-154	1.11338e-151
LOC_Os02g10350	71.7121	1.07565	0.0111784	0.0414661
LOC_Os02g10390	2709.9	-1.54542	8.66326e-36	6.12241e-34
LOC_Os02g10450	44.213	2.50072	0.000108609	0.000742914
LOC_Os02g10460	60.443	3.01581	7.61864e-08	9.72801e-07
LOC_Os02g10520	6434.05	6.71531	0	0
LOC_Os02g10800	13.1838	5.70607	0.000854898	0.00456721
LOC_Os02g10990	51.141	-3.096	9.42336e-07	1.00138e-05
LOC_Os02g11130	41.9638	-4.74936	1.74863e-09	2.8294e-08
LOC_Os02g11640	35.8232	-3.75361	1.97406e-06	1.97341e-05
LOC_Os02g11680	39.5511	-4.93031	8.74621e-09	1.27895e-07
LOC_Os02g11790	20.3103	3.67872	0.000460456	0.0026683
LOC_Os02g11859	78.4019	-2.24895	7.91905e-06	7.07976e-05
LOC_Os02g11980	51.3251	-2.00116	6.34842e-05	0.000460608
LOC_Os02g11990	11.8424	-6.99839	6.72313e-05	0.000484852
LOC_Os02g12030	8.38432	-6.50025	0.000519263	0.00295979
LOC_Os02g12090	13.5977	-7.19755	2.56926e-05	0.000205741
LOC_Os02g12420	10.5472	-6.83181	0.000234178	0.00147049
LOC_Os02g12680	19.475	-5.25175	4.50582e-05	0.000341426
LOC_Os02g12700	240.105	3.03262	3.71014e-22	1.59119e-20
LOC_Os02g13180	77.1081	6.26614	1.58623e-14	4.22141e-13
LOC_Os02g13210	72.5657	4.1118	8.86261e-15	2.40753e-13
LOC_Os02g13430	17.3588	-3.12889	0.00104692	0.00545919
LOC_Os02g13510	537.77	-2.68747	3.82195e-06	3.62058e-05
LOC_Os02g13830	7.30145	4.8358	0.00953539	0.0363373
LOC_Os02g14630	47.0988	-2.65745	2.31532e-05	0.000186965
LOC_Os02g14840	241.1	1.5812	2.20903e-11	4.44897e-10
LOC_Os02g15250	230.873	1.23602	1.44797e-07	1.77468e-06
LOC_Os02g15270	235.585	1.19558	7.61823e-07	8.19698e-06
LOC_Os02g15350	99.6967	-5.79534	1.42607e-19	5.38517e-18
LOC_Os02g15400	5.16952	-5.80278	0.00596961	0.0244067
LOC_Os02g16040	1327	-1.06402	5.61804e-18	1.90438e-16
LOC_Os02g16610	215.774	3.49394	2.11035e-33	1.40814e-31
LOC_Os02g16760	15.5715	3.89279	0.000840219	0.00449796
LOC_Os02g17000	7.90674	-3.87836	0.00982267	0.0372154
LOC_Os02g17090	19.2182	4.20813	5.41079e-05	0.000401913
LOC_Os02g17180	19.9068	6.3113	0.000122971	0.000832045
LOC_Os02g17480	28.4739	8.28801	1.39866e-07	1.71655e-06
LOC_Os02g17710	195.924	-1.31837	9.53954e-08	1.20134e-06
LOC_Os02g17920	483.721	1.12847	8.31539e-12	1.75615e-10
LOC_Os02g18000	119.158	-1.31169	2.77957e-05	0.000221103
LOC_Os02g18070	14.8649	-2.4797	0.00759424	0.0299217
LOC_Os02g18180	163.749	2.18867	1.05431e-13	2.63013e-12
LOC_Os02g18670	268.129	5.46323	1.4195e-50	1.42944e-48
LOC_Os02g18720	20.9762	7.84824	1.412e-06	1.45383e-05
LOC_Os02g18750	276.42	3.19758	2.97958e-32	1.93644e-30
LOC_Os02g18770	8.50673	5.06395	0.0052931	0.0221245
LOC_Os02g18870	71.1271	1.18149	0.0110214	0.0409889
LOC_Os02g19060	34.2556	1.45489	0.011706	0.0430055
LOC_Os02g19410	58.8813	-1.11393	0.0125594	0.0455563
LOC_Os02g20360	42.1527	3.60702	4.12984e-07	4.66832e-06
LOC_Os02g20500	43.5554	1.91069	0.000419817	0.00246716
LOC_Os02g20590	56.5979	9.27879	8.59629e-10	1.44274e-08
LOC_Os02g20690	34.6546	8.57186	3.30063e-08	4.44139e-07
LOC_Os02g20700	51.7222	4.65417	2.51603e-11	5.04878e-10
LOC_Os02g21009	529.187	3.50771	1.16735e-67	1.56544e-65
LOC_Os02g21040	119.157	-1.03588	0.00127669	0.00650796
LOC_Os02g21260	20.1284	2.39715	0.00290308	0.0132428
LOC_Os02g21300	80.4049	-2.13616	2.44694e-07	2.89703e-06
LOC_Os02g21700	24.5494	-1.87243	0.00727134	0.0288659
LOC_Os02g21750	100.301	1.8716	8.66109e-08	1.09472e-06
LOC_Os02g21960	31.2357	8.42161	7.07724e-08	9.07042e-07
LOC_Os02g22130	2108.65	-1.01216	8.42751e-22	3.55338e-20
LOC_Os02g22360	11.7395	3.43433	0.00377251	0.0166576
LOC_Os02g24700	159.013	-1.01028	0.000270414	0.00167356
LOC_Os02g25020	221.37	9.80282	1.61322e-11	3.29979e-10
LOC_Os02g25910	167.663	4.07571	6.72144e-29	3.80204e-27
LOC_Os02g26210	333.018	-1.00489	8.25684e-06	7.36498e-05
LOC_Os02g26480	46.3316	-1.75072	0.00235915	0.0110826
LOC_Os02g26720	90.4834	-3.04334	2.09657e-12	4.69737e-11
LOC_Os02g26810	15.8704	-3.89697	0.000334643	0.00202502
LOC_Os02g26870	9.44673	6.69788	0.000267597	0.00165911
LOC_Os02g27160	386.78	3.35714	1.9363e-55	2.12075e-53
LOC_Os02g27200	30.896	-1.70266	0.0109623	0.0408188
LOC_Os02g27310	87.4296	-3.96677	1.25582e-16	3.93209e-15
LOC_Os02g27500	22.4722	3.81586	2.24855e-05	0.000182022
LOC_Os02g27790	61.4597	2.51848	5.43236e-07	6.00004e-06
LOC_Os02g27830	10.6158	2.92321	0.0110312	0.0410197
LOC_Os02g27840	11.2223	6.94601	8.94359e-05	0.000625301
LOC_Os02g27940	9.12111	5.16554	0.00409791	0.0178196
LOC_Os02g28600	51.4263	7.69195	3.48746e-07	4.01818e-06
LOC_Os02g30060	39.3173	3.75091	3.0024e-08	4.05996e-07
LOC_Os02g30080	715.873	-1.01753	2.93574e-13	7.14216e-12
LOC_Os02g30200	3752.71	4.67149	2.24905e-271	2.13202e-268
LOC_Os02g30450	13.2279	5.71067	0.000788722	0.0042691
LOC_Os02g30650	963.731	1.35708	1.40128e-15	4.038e-14
LOC_Os02g30700	99.8695	8.65252	4.57318e-09	6.93443e-08
LOC_Os02g30790	585.531	1.05096	3.21987e-10	5.67922e-09
LOC_Os02g30810	70.8807	-1.91334	2.0608e-05	0.000168612
LOC_Os02g30910	3945.01	2.43352	1.96391e-101	3.82906e-99
LOC_Os02g31160	151.197	2.256	3.8515e-12	8.42336e-11
LOC_Os02g31830	25.5712	3.06448	0.00031568	0.00192084
LOC_Os02g31840	66.0006	9.50089	2.45482e-10	4.41082e-09
LOC_Os02g31845	42.4704	1.49729	0.00528347	0.022101
LOC_Os02g31860	99.6874	1.0689	0.00157892	0.00781811
LOC_Os02g31867	33.2124	-1.60401	0.0100808	0.0380675
LOC_Os02g31910	98.9631	-2.27084	1.29863e-08	1.84881e-07
LOC_Os02g32060	319.472	-1.23514	6.6872e-10	1.1362e-08
LOC_Os02g32080	827.602	-3.46931	0.000858378	0.00458385
LOC_Os02g32180	149.069	2.54393	8.40694e-07	8.98157e-06
LOC_Os02g32190	144.33	1.92907	0.000338832	0.00204721
LOC_Os02g32270	10.3395	3.6949	0.00388319	0.0170474
LOC_Os02g32320	16.3944	-4.34725	0.000280012	0.00172596
LOC_Os02g32520	2091.66	1.82104	1.60771e-70	2.24353e-68
LOC_Os02g32580	107.832	-1.25316	0.00217649	0.0103197
LOC_Os02g32690	41.3155	-1.53494	0.00386533	0.0169883
LOC_Os02g33170	2402.77	6.24664	1.60502e-15	4.60582e-14
LOC_Os02g33240	35.7519	7.16577	3.48719e-06	3.33101e-05
LOC_Os02g33310	80.8716	1.1408	0.00284211	0.0130026
LOC_Os02g33410	37.0705	1.82476	0.00127233	0.00648815
LOC_Os02g33680	115.478	-1.18225	0.00030951	0.00188915
LOC_Os02g33840	78.3769	1.87235	0.00425961	0.0184179
LOC_Os02g33850	82.2557	1.31136	0.00679899	0.0272624
LOC_Os02g34640	21.9576	2.41923	0.00177432	0.00865777
LOC_Os02g34710	71.7434	1.26576	0.00216884	0.0102923
LOC_Os02g34970	371.411	-1.79149	2.25337e-17	7.33974e-16
LOC_Os02g35210	103.516	-1.26453	0.000567811	0.00320199
LOC_Os02g35530	149.69	1.80923	1.20782e-08	1.73028e-07
LOC_Os02g35540	52.8376	3.6305	7.76576e-10	1.31055e-08
LOC_Os02g35650	58.2854	6.87068	1.23206e-09	2.03183e-08
LOC_Os02g35820	211.111	-1.00337	2.24994e-05	0.000182082
LOC_Os02g36000	16.0126	-7.43379	1.11328e-05	9.61528e-05
LOC_Os02g36070	28.1333	-8.24668	1.92874e-07	2.31947e-06
LOC_Os02g36110	44.2416	-2.96391	4.35012e-07	4.88119e-06
LOC_Os02g36140	544.455	-2.47741	4.02541e-27	2.10786e-25
LOC_Os02g36150	10.6262	-6.84186	0.000122016	0.000827007
LOC_Os02g36190	6.47347	-6.12597	0.00215815	0.0102505
LOC_Os02g36210	315.568	-9.29164	4.31429e-19	1.5647e-17
LOC_Os02g36320	55.3933	6.20009	4.81189e-11	9.46913e-10
LOC_Os02g36530	178.382	-3.94075	1.58821e-19	5.97285e-18
LOC_Os02g36619	34.8939	-8.55704	3.39386e-08	4.55792e-07
LOC_Os02g36700	1097.6	4.47432	1.36194e-167	5.05961e-165
LOC_Os02g36870	2116.62	1.34391	2.05488e-21	8.49483e-20
LOC_Os02g36880	106.031	-1.18466	0.00054507	0.00308896
LOC_Os02g37010	17.6538	2.29719	0.00826964	0.0321511
LOC_Os02g37160	118.118	-3.84272	1.14864e-14	3.09279e-13
LOC_Os02g37180	127.944	-2.22537	4.9024e-07	5.45194e-06
LOC_Os02g37330	13.5977	-3.67797	0.00246799	0.0115172
LOC_Os02g38260	2836.02	7.08126	0	0
LOC_Os02g38290	2105.77	2.47999	1.86907e-134	5.08738e-132
LOC_Os02g38320	112.184	1.40502	5.90604e-05	0.000433546
LOC_Os02g38440	1896.41	1.41425	1.68274e-39	1.31795e-37
LOC_Os02g38450	18.8271	3.09451	0.000923913	0.00488448
LOC_Os02g38795	20.6043	7.82168	1.41883e-06	1.46031e-05
LOC_Os02g38910	8.63647	-4.01421	0.00670223	0.0269373
LOC_Os02g39360	102.099	2.70632	4.01518e-11	7.95254e-10
LOC_Os02g39390	658.447	1.49831	2.48982e-24	1.17406e-22
LOC_Os02g39470	21.5079	3.29278	0.000216434	0.0013754
LOC_Os02g39480	12.0843	3.94426	0.00245588	0.0114704
LOC_Os02g39730	603.934	1.64925	3.9737e-18	1.35703e-16
LOC_Os02g40070	9.09907	5.16227	0.00404756	0.0176397
LOC_Os02g40110	277.181	2.25735	1.23639e-21	5.17347e-20
LOC_Os02g40270	29.5796	3.04316	5.42108e-05	0.000402568
LOC_Os02g40440	2379.64	2.05591	6.83603e-84	1.10547e-81
LOC_Os02g40590	35.3942	1.79628	0.00203161	0.00974033
LOC_Os02g40600	17.6616	4.08019	0.000149135	0.000990065
LOC_Os02g40620	30.6095	4.90991	5.23974e-07	5.80595e-06
LOC_Os02g40630	37.947	6.24456	6.68714e-08	8.59851e-07
LOC_Os02g40650	70.0449	3.31565	9.22391e-09	1.34309e-07
LOC_Os02g40760	44.9979	2.79045	7.92894e-07	8.4984e-06
LOC_Os02g40770	126.887	1.0032	0.00214654	0.0102024
LOC_Os02g40784	19646.9	2.96892	0	0
LOC_Os02g40840	4338.31	4.08697	9.67469e-267	8.86556e-264
LOC_Os02g41680	343.248	-2.00567	1.37744e-14	3.69077e-13
LOC_Os02g41830	43.628	-2.38868	2.1932e-05	0.000178067
LOC_Os02g41840	127.144	-1.03172	0.00874774	0.0337505
LOC_Os02g42450	199.437	-3.67088	5.27625e-31	3.26688e-29
LOC_Os02g42650	1141.13	-1.32687	1.87733e-25	9.28234e-24
LOC_Os02g42800	145.53	5.71487	5.03679e-28	2.75829e-26
LOC_Os02g42900	23.8566	2.56154	0.000695472	0.00382691
LOC_Os02g43194	1943.93	-1.11965	3.77362e-19	1.38118e-17
LOC_Os02g43360	123.74	-1.59518	8.02929e-07	8.59888e-06
LOC_Os02g43470	112.147	2.91848	3.18285e-15	8.97434e-14
LOC_Os02g43660	331.756	4.41657	9.41122e-61	1.13975e-58
LOC_Os02g43790	211.197	-2.00433	5.40437e-07	5.97633e-06
LOC_Os02g44108	1011.72	-1.22171	4.05861e-14	1.05558e-12
LOC_Os02g44130	132.035	1.94457	6.53629e-10	1.11194e-08
LOC_Os02g44230	51.8013	1.38723	0.0039551	0.0173055
LOC_Os02g44280	118.039	1.635	4.40317e-07	4.93668e-06
LOC_Os02g44490	18.2458	-5.13987	6.35836e-05	0.000461208
LOC_Os02g44530	116.845	4.35394	5.87341e-24	2.6911e-22
LOC_Os02g44770	81.4354	-1.05706	0.00472097	0.0201091
LOC_Os02g44880	198.675	-1.69414	6.56651e-05	0.000475053
LOC_Os02g44930	1890.27	1.09269	3.90133e-27	2.04678e-25
LOC_Os02g44990	120.065	-2.3897	2.01016e-09	3.21661e-08
LOC_Os02g45100	147.559	3.11529	2.26112e-14	5.96549e-13
LOC_Os02g45160	77.9254	-1.29541	0.00223518	0.0105665
LOC_Os02g45530	19893.5	8.00716	6.24637e-203	2.96067e-200
LOC_Os02g45700	18.7956	6.22585	0.000126995	0.000857374
LOC_Os02g46030	194.851	5.59138	5.16923e-38	3.85114e-36
LOC_Os02g46100	125.73	1.18595	0.000131401	0.000884513
LOC_Os02g46220	1903.49	1.52234	2.43487e-52	2.51643e-50
LOC_Os02g46560	218.863	1.70888	1.38421e-12	3.18973e-11
LOC_Os02g46610	301.407	-2.07386	4.25383e-14	1.10323e-12
LOC_Os02g46660	1369.69	1.04948	1.95953e-15	5.59391e-14
LOC_Os02g46780	132.31	-3.15518	9.81977e-20	3.74418e-18
LOC_Os02g46860	375.404	1.01277	8.42782e-08	1.06671e-06
LOC_Os02g46980	76.1114	-2.29492	1.87468e-07	2.26039e-06
LOC_Os02g46990	1054.3	1.10448	1.27808e-18	4.46452e-17
LOC_Os02g47090	38.3045	-2.30752	0.000495105	0.00283916
LOC_Os02g47400	268.466	1.68169	5.16753e-11	1.00824e-09
LOC_Os02g47490	5.08567	5.8018	0.00595364	0.0243595
LOC_Os02g47760	683.816	1.23327	5.51507e-18	1.8741e-16
LOC_Os02g47780	332.967	-3.50616	1.55887e-25	7.74953e-24
LOC_Os02g47950	28.6645	-1.93391	0.00726568	0.0288476
LOC_Os02g48030	22.1829	7.92778	8.47128e-07	9.04403e-06
LOC_Os02g48320	34.3384	-1.85024	0.0044292	0.0190285
LOC_Os02g48330	280.742	2.34108	4.49419e-26	2.2922e-24
LOC_Os02g48370	115.174	2.42694	2.41833e-12	5.3963e-11
LOC_Os02g48640	212.914	-1.34073	2.89491e-07	3.39377e-06
LOC_Os02g48770	23.0731	2.27311	0.0126448	0.0457874
LOC_Os02g48850	27.1958	5.15628	6.81597e-07	7.40624e-06
LOC_Os02g48870	214.592	-1.95791	4.43948e-08	5.86194e-07
LOC_Os02g48910	25.8596	5.08077	1.68504e-06	1.71062e-05
LOC_Os02g48920	73.8922	9.66369	1.0378e-10	1.94612e-09
LOC_Os02g48950	33.4244	2.44678	0.000170295	0.00111122
LOC_Os02g49180	43.0304	5.82988	1.8706e-09	3.01611e-08
LOC_Os02g49240	52.275	5.69637	3.3472e-11	6.65164e-10
LOC_Os02g49250	64.7785	3.31819	1.31096e-08	1.8654e-07
LOC_Os02g49280	1139.56	3.40885	9.20801e-134	2.45764e-131
LOC_Os02g49420	500.355	1.30645	5.97939e-16	1.7965e-14
LOC_Os02g49480	453.904	-1.14757	1.62802e-08	2.2858e-07
LOC_Os02g49510	54.1712	-1.43681	0.00206492	0.00987589
LOC_Os02g49640	1040.71	1.18066	5.76095e-20	2.22749e-18
LOC_Os02g49680	331.049	-1.81497	6.92328e-15	1.89759e-13
LOC_Os02g49790	33.3098	2.28836	0.000791288	0.00428046
LOC_Os02g49860	65.0901	-1.71626	0.00071477	0.00391429
LOC_Os02g49870	379.95	-1.45291	2.64745e-10	4.71991e-09
LOC_Os02g50000	94.6635	-4.50109	4.89092e-17	1.56709e-15
LOC_Os02g50060	164.733	2.21407	4.427e-15	1.22932e-13
LOC_Os02g50110	54.7245	4.56418	2.14797e-11	4.32917e-10
LOC_Os02g50130	170.595	-1.16025	8.89786e-05	0.000622895
LOC_Os02g50174	1248.4	-2.13165	1.51286e-25	7.53441e-24
LOC_Os02g50340	143.775	-1.67337	8.29661e-08	1.05107e-06
LOC_Os02g50450	7.88029	-6.41096	0.000777837	0.00421682
LOC_Os02g51070	492.21	-1.72948	1.52193e-23	6.87018e-22
LOC_Os02g51080	898.811	-1.11727	1.4012e-15	4.038e-14
LOC_Os02g51510	8.56397	3.40032	0.0114395	0.0422636
LOC_Os02g51550	91.5822	1.35538	0.000140219	0.000936303
LOC_Os02g51740	58.703	-2.66288	7.655e-08	9.7699e-07
LOC_Os02g51930	1233.1	-5.16607	0.0012693	0.00647511
LOC_Os02g52170	38.2456	-1.66308	0.00749246	0.0296069
LOC_Os02g52210	19.7953	-3.36953	0.000197077	0.00126349
LOC_Os02g52280	7065.1	1.28149	2.47526e-47	2.33039e-45
LOC_Os02g52480	1197.74	1.23437	7.29629e-25	3.52517e-23
LOC_Os02g52720	125.51	4.61066	2.26094e-23	1.01396e-21
LOC_Os02g52800	22.84	7.97044	6.91054e-07	7.49715e-06
LOC_Os02g52930	329.1	2.22878	1.96039e-14	5.18702e-13
LOC_Os02g53100	21.1123	2.34746	0.00232495	0.0109388
LOC_Os02g53230	138.728	1.78619	5.10339e-09	7.7044e-08
LOC_Os02g53380	40.029	1.85083	0.00663262	0.0267122
LOC_Os02g53440	65.921	4.68721	1.1292e-12	2.62629e-11
LOC_Os02g53580	20.5998	4.31225	2.1552e-05	0.000175344
LOC_Os02g53750	63.7138	-1.96099	1.25611e-05	0.000107542
LOC_Os02g53830	573.867	1.14724	2.75711e-11	5.50841e-10
LOC_Os02g54550	51.9802	2.48544	4.30297e-05	0.000327228
LOC_Os02g54640	208.864	-1.19869	1.11261e-06	1.16878e-05
LOC_Os02g54690	621.669	6.00204	2.09078e-09	3.33784e-08
LOC_Os02g54830	806.728	1.43692	3.38911e-27	1.79173e-25
LOC_Os02g54900	40.2143	1.66435	0.00244862	0.0114404
LOC_Os02g55070	65.212	8.03659	7.74414e-08	9.86992e-07
LOC_Os02g55090	380.911	1.01297	4.21504e-06	3.9575e-05
LOC_Os02g55130	3936.8	1.21974	2.15485e-40	1.71707e-38
LOC_Os02g56120	41.1395	4.74641	2.69262e-08	3.66631e-07
LOC_Os02g56334	94.6973	1.57998	3.2039e-05	0.000251366
LOC_Os02g56500	408.621	1.54857	3.08347e-16	9.40817e-15
LOC_Os02g56510	1309.16	1.74315	4.62174e-43	3.94585e-41
LOC_Os02g56600	130.031	-3.94498	4.23617e-15	1.1799e-13
LOC_Os02g56760	93.5565	6.22216	4.00756e-17	1.29007e-15
LOC_Os02g56800	15.783	-2.40753	0.0112911	0.0418109
LOC_Os02g56900	655.395	-1.64249	2.81589e-14	7.4149e-13
LOC_Os02g56920	1098.07	2.02145	1.26817e-47	1.20219e-45
LOC_Os02g57060	66.5811	1.50208	0.00133591	0.00677094
LOC_Os02g57120	360.025	1.04192	0.000170126	0.00111038
LOC_Os02g57360	53.0125	2.56067	7.39981e-07	7.98384e-06
LOC_Os02g57520	557.229	10.1352	9.7296e-23	4.24566e-21
LOC_Os02g57570	19.1918	5.24005	3.58092e-05	0.000278639
LOC_Os02g57580	16.5842	5.02221	9.16086e-05	0.000639029
LOC_Os02g57760	3195.6	1.21424	3.77814e-19	1.38118e-17
LOC_Os02g57880	13.6915	4.73489	0.00041114	0.00242234
LOC_Os02g57900	43.0753	1.74506	0.00128142	0.00652723
LOC_Os02g57960	28.5801	2.98463	4.54571e-05	0.000343597
LOC_Os02g58290	114.31	3.29133	4.43973e-14	1.15035e-12
LOC_Os02g58660	25.9972	8.15652	2.76619e-07	3.25119e-06
LOC_Os03g01020	112.498	-1.27415	0.000110163	0.000752982
LOC_Os03g01260	97.5252	1.24543	0.000417876	0.00245782
LOC_Os03g01840	168.72	1.23648	3.38409e-06	3.24145e-05
LOC_Os03g01915	24.5935	8.07717	4.0791e-07	4.62046e-06
LOC_Os03g02040	2076.95	1.00701	9.94587e-18	3.34257e-16
LOC_Os03g02050	175.446	2.56493	4.29358e-08	5.68294e-07
LOC_Os03g02070	362.794	-2.11886	8.39749e-17	2.66577e-15
LOC_Os03g02190	110.483	1.04243	0.0075677	0.0298527
LOC_Os03g02560	1789.35	1.25581	4.30007e-29	2.44748e-27
LOC_Os03g02660	227.576	1.20532	1.81874e-07	2.19679e-06
LOC_Os03g02670	375.821	3.4935	4.46136e-46	4.04776e-44
LOC_Os03g02700	697.779	12.9032	1.02941e-15	3.00418e-14
LOC_Os03g02710	2667.36	2.87382	4.26976e-156	1.38094e-153
LOC_Os03g02874	25.5569	-4.24219	1.77669e-05	0.000146852
LOC_Os03g02960	128.49	1.0003	0.00269122	0.0123948
LOC_Os03g03000	148.249	1.4335	7.81982e-07	8.39567e-06
LOC_Os03g03010	92.0064	1.42223	6.51541e-05	0.000471604
LOC_Os03g03070	272.032	1.7851	1.41554e-14	3.78547e-13
LOC_Os03g03100	87.2075	1.31764	0.00067285	0.00371805
LOC_Os03g03200	88.5848	-1.01941	0.0062193	0.0252921
LOC_Os03g03680	8.07967	3.93629	0.00821197	0.0319631
LOC_Os03g03790	40.7412	-3.6423	8.09874e-08	1.03028e-06
LOC_Os03g04020	407.982	-1.64595	1.44065e-09	2.35884e-08
LOC_Os03g04060	470.881	-4.61051	4.4483e-11	8.77247e-10
LOC_Os03g04070	58.8825	-2.72291	8.25286e-08	1.04746e-06
LOC_Os03g04120	409.373	4.61051	1.76537e-76	2.6376e-74
LOC_Os03g04360	491.388	2.84016	3.41128e-23	1.51502e-21
LOC_Os03g04530	16.8647	2.90917	0.00133647	0.00677253
LOC_Os03g04570	877.75	-1.20462	1.72074e-08	2.40737e-07
LOC_Os03g04620	75.141	3.03442	7.13342e-12	1.51784e-10
LOC_Os03g04770	141.418	1.20014	0.000415394	0.00244426
LOC_Os03g04840	36.7952	3.96248	1.07666e-07	1.34478e-06
LOC_Os03g04950	211.142	4.63501	7.58752e-38	5.60722e-36
LOC_Os03g04970	1539.07	1.3681	2.80212e-25	1.37069e-23
LOC_Os03g05270	235.701	1.7069	7.40297e-13	1.74242e-11
LOC_Os03g05500	75.348	8.24452	2.96407e-08	4.01406e-07
LOC_Os03g05610	184.311	3.03655	1.11403e-24	5.36352e-23
LOC_Os03g06970	36.1424	2.93568	5.61733e-05	0.000415236
LOC_Os03g06990	8.51988	3.3931	0.0116859	0.042943
LOC_Os03g07070	14.5741	3.43755	0.00136563	0.00690249
LOC_Os03g07140	17876.7	8.03988	1.64134e-75	2.40012e-73
LOC_Os03g07200	1313.65	1.48935	0.000288684	0.00177306
LOC_Os03g07234	83.1891	2.41742	1.36194e-09	2.23663e-08
LOC_Os03g07250	32041.2	9.15974	0	0
LOC_Os03g07260	147.58	2.90804	2.162e-18	7.48558e-17
LOC_Os03g07400	97.2336	1.03342	0.0026041	0.0120545
LOC_Os03g07600	34.0374	3.25399	3.73472e-06	3.54405e-05
LOC_Os03g08130	11.9983	3.49002	0.00608712	0.0248428
LOC_Os03g08170	293.882	-3.43226	4.49284e-29	2.55191e-27
LOC_Os03g08310	690.241	3.72671	8.31025e-98	1.55413e-95
LOC_Os03g08320	463.145	1.89684	8.42517e-13	1.97288e-11
LOC_Os03g08580	3250.64	1.16205	1.55864e-19	5.86968e-18
LOC_Os03g08610	18.214	2.66938	0.00198435	0.00953704
LOC_Os03g08754	109.435	2.78305	9.58922e-14	2.40527e-12
LOC_Os03g08790	17715.2	3.9128	0	0
LOC_Os03g08960	575.38	-1.01143	2.5322e-09	3.99384e-08
LOC_Os03g08999	269.784	2.00237	1.98842e-17	6.51533e-16
LOC_Os03g09070	210.846	3.88326	5.69188e-36	4.04329e-34
LOC_Os03g09150	575.039	2.31354	4.01746e-25	1.95476e-23
LOC_Os03g09230	698.064	1.12024	7.9561e-10	1.34102e-08
LOC_Os03g09300	212.806	4.8431	1.11345e-39	8.7457e-38
LOC_Os03g09900	1171.53	-1.12595	0.00547691	0.0227514
LOC_Os03g10100	11.1524	-4.37955	0.00220505	0.0104444
LOC_Os03g10320	958.18	4.43391	1.32107e-143	3.82291e-141
LOC_Os03g10440	109.529	-1.92015	0.00183777	0.00892457
LOC_Os03g10478	877.495	7.07954	1.29319e-112	2.89033e-110
LOC_Os03g10640	179.267	-1.65521	7.6859e-06	6.89599e-05
LOC_Os03g10730	37.686	4.00196	2.70082e-07	3.18135e-06
LOC_Os03g10810	281.947	1.47709	4.07671e-12	8.90881e-11
LOC_Os03g10850	354.173	1.57017	1.41154e-14	3.77844e-13
LOC_Os03g10950	162.51	-2.89755	2.6348e-17	8.54168e-16
LOC_Os03g11060	841.719	1.05636	9.60945e-15	2.60269e-13
LOC_Os03g11190	13.5946	4.73315	0.000530944	0.00301512
LOC_Os03g11350	2716.87	9.62546	1.763e-24	8.38523e-23
LOC_Os03g11380	556.162	1.21395	2.44152e-12	5.44361e-11
LOC_Os03g11760	336.374	1.94862	6.14655e-08	7.94054e-07
LOC_Os03g11900	995.466	-2.00628	2.04065e-24	9.65566e-23
LOC_Os03g12030	4607.82	1.22655	1.15154e-48	1.11862e-46
LOC_Os03g12110	303.493	2.09943	2.0667e-23	9.2836e-22
LOC_Os03g12180	20.0006	2.99815	0.000408175	0.0024059
LOC_Os03g12190	5.43551	5.90114	0.00502344	0.0212134
LOC_Os03g12200	51.6694	5.67714	2.77256e-11	5.53526e-10
LOC_Os03g12620	155.537	-1.10073	0.000366097	0.00219301
LOC_Os03g12700	227.045	8.25107	1.24212e-21	5.18952e-20
LOC_Os03g12890	255.106	-4.21837	7.5221e-29	4.2375e-27
LOC_Os03g13070	198.064	4.58565	7.54907e-38	5.59384e-36
LOC_Os03g13300	113.174	-1.85272	4.17149e-07	4.71152e-06
LOC_Os03g13310	115.141	1.89019	1.58785e-06	1.61972e-05
LOC_Os03g13600	856.984	1.53679	2.82238e-30	1.67944e-28
LOC_Os03g14050	3587.14	-1.06679	3.13024e-12	6.90083e-11
LOC_Os03g14110	337.781	3.45547	1.12319e-47	1.07214e-45
LOC_Os03g14120	640.996	1.32035	1.09439e-16	3.4384e-15
LOC_Os03g14180	50.9849	3.89525	2.07439e-09	3.3136e-08
LOC_Os03g14190	50.367	5.04013	1.30397e-11	2.69327e-10
LOC_Os03g14210	751.359	1.89657	4.75092e-38	3.55879e-36
LOC_Os03g14400	275.373	-2.75091	9.15811e-30	5.33402e-28
LOC_Os03g14669	131.5	-1.5208	4.37393e-06	4.0955e-05
LOC_Os03g14700	332.756	1.86044	1.56043e-07	1.90487e-06
LOC_Os03g14720	286.696	2.65986	4.39317e-28	2.42515e-26
LOC_Os03g14900	1321.85	1.00051	2.31547e-10	4.17133e-09
LOC_Os03g14915	98.835	1.37773	0.000477068	0.00275241
LOC_Os03g14950	527.894	1.21859	2.07954e-11	4.20667e-10
LOC_Os03g15050	1080.9	-4.35142	3.88585e-24	1.80449e-22
LOC_Os03g15080	10.5738	-3.24849	0.0109463	0.0407759
LOC_Os03g15090	128.22	9.01328	8.06542e-10	1.35779e-08
LOC_Os03g15320	2858.35	2.8657	1.29405e-173	4.94092e-171
LOC_Os03g15340	4338.99	8.60249	1.70406e-288	1.73505e-285
LOC_Os03g15370	346.689	-2.49861	5.0806e-16	1.53484e-14
LOC_Os03g15460	1529.71	2.16461	3.58196e-69	4.87484e-67
LOC_Os03g15530	896.252	1.31695	3.21452e-21	1.32291e-19
LOC_Os03g15710	2326.57	6.50419	3.27661e-60	3.9164e-58
LOC_Os03g16350	225.812	-1.57775	7.36958e-08	9.4275e-07
LOC_Os03g16410	13.3589	-4.69399	0.000620325	0.0034598
LOC_Os03g16900	260.734	2.46042	9.49184e-23	4.1551e-21
LOC_Os03g16920	147.13	4.51346	6.29066e-27	3.28153e-25
LOC_Os03g17330	67.5984	9.53615	2.23883e-10	4.04653e-09
LOC_Os03g17350	556.611	-2.99038	1.24016e-34	8.52328e-33
LOC_Os03g17470	836.067	1.18052	2.06299e-08	2.86722e-07
LOC_Os03g17670	62.5637	-2.02958	6.85083e-05	0.000492769
LOC_Os03g17680	197.466	1.37157	4.48348e-07	5.01854e-06
LOC_Os03g18000	22.9566	4.13437	8.15082e-06	7.27513e-05
LOC_Os03g18010	216.428	2.63969	2.7141e-24	1.27762e-22
LOC_Os03g18030	15.0464	-2.94482	0.00489131	0.0207281
LOC_Os03g18170	63.8719	3.34886	1.01434e-10	1.90473e-09
LOC_Os03g18250	74.5663	2.07278	1.2279e-06	1.27816e-05
LOC_Os03g18320	29.3521	6.87874	1.04607e-05	9.1034e-05
LOC_Os03g18330	36.633	6.19254	1.07249e-07	1.34017e-06
LOC_Os03g18350	334.326	1.02067	9.76405e-08	1.22792e-06
LOC_Os03g18480	308.23	3.57899	6.82481e-24	3.12181e-22
LOC_Os03g18490	64.5173	1.83326	3.23464e-05	0.00025356
LOC_Os03g18560	89.5289	-3.93321	2.12452e-16	6.57717e-15
LOC_Os03g18590	1762.38	1.35086	4.98427e-41	4.03008e-39
LOC_Os03g18640	393.022	1.65183	8.45221e-13	1.97753e-11
LOC_Os03g18740	139.286	-1.031	0.00449529	0.0192823
LOC_Os03g18880	120.455	2.74818	1.2185e-15	3.53725e-14
LOC_Os03g18950	27.2067	2.4405	0.00521101	0.0218644
LOC_Os03g19070	686.836	2.45479	4.07362e-59	4.7858e-57
LOC_Os03g19220	866.93	2.42335	6.4983e-64	8.30906e-62
LOC_Os03g19330	6.98099	4.76196	0.0118552	0.043478
LOC_Os03g19550	151.676	1.63992	1.14974e-08	1.65398e-07
LOC_Os03g20210	19.7976	-4.20978	4.6345e-05	0.000349539
LOC_Os03g20330	84.2198	2.50793	1.00463e-08	1.45512e-07
LOC_Os03g20420	885.662	-2.66751	3.78274e-06	3.58591e-05
LOC_Os03g20550	103.907	-1.37063	0.000169407	0.00110648
LOC_Os03g20600	10.8609	-3.29082	0.00621335	0.0252754
LOC_Os03g20680	29.6495	4.85019	3.55309e-07	4.08352e-06
LOC_Os03g20830	21.5284	2.16005	0.00817653	0.0318571
LOC_Os03g20870	82.3096	-5.15692	3.29077e-16	1.00184e-14
LOC_Os03g20940	19.0272	7.70562	2.85203e-06	2.76366e-05
LOC_Os03g20970	19.7887	-3.60713	9.79303e-05	0.000678478
LOC_Os03g21380	730.601	-1.99212	7.70682e-36	5.46052e-34
LOC_Os03g21450	110.062	1.19549	0.000254583	0.00158522
LOC_Os03g21960	153.704	2.86573	0.00986785	0.0373609
LOC_Os03g22080	4.49333	5.62537	0.00974314	0.0369508
LOC_Os03g22750	28.5826	5.82202	1.18843e-06	1.24084e-05
LOC_Os03g22820	63.0236	-1.6496	0.000990316	0.00519613
LOC_Os03g22990	18.9864	2.91441	0.00389195	0.0170753
LOC_Os03g23770	63.3595	1.76116	0.00104733	0.00546032
LOC_Os03g23940	96.6643	1.47259	0.000810483	0.00436625
LOC_Os03g24050	48.1263	1.9914	9.72031e-05	0.00067429
LOC_Os03g24130	909.319	2.41089	1.31569e-44	1.15558e-42
LOC_Os03g24300	2629.85	2.69212	1.68597e-10	3.0982e-09
LOC_Os03g24390	53.4434	5.12663	4.97729e-12	1.07911e-10
LOC_Os03g24430	11.6066	5.51642	0.00138021	0.00696594
LOC_Os03g24620	23.8497	8.03154	5.95467e-07	6.52967e-06
LOC_Os03g24690	70.3008	-8.12147	5.33739e-08	6.94745e-07
LOC_Os03g24730	46.4739	-1.80555	0.000375348	0.00223687
LOC_Os03g24930	391.22	1.91093	4.05422e-16	1.22883e-14
LOC_Os03g25190	93.6079	8.55836	6.91775e-09	1.02687e-07
LOC_Os03g25450	827.215	1.13503	1.41599e-17	4.68435e-16
LOC_Os03g25490	70.6428	3.57298	9.49801e-10	1.58633e-08
LOC_Os03g25530	75.7078	3.20081	1.26601e-12	2.93456e-11
LOC_Os03g25640	16.3762	4.39243	0.000124273	0.000840439
LOC_Os03g25869	159.178	1.12638	3.8576e-05	0.000297307
LOC_Os03g26310	33.3612	8.51712	4.44877e-08	5.87139e-07
LOC_Os03g26430	373.661	7.74708	7.38994e-41	5.94026e-39
LOC_Os03g26784	32.0276	3.29284	2.53392e-06	2.48586e-05
LOC_Os03g26920	1741.25	3.18541	7.40099e-112	1.62768e-109
LOC_Os03g27120	172.153	1.28685	0.000740543	0.00403774
LOC_Os03g27590	362.726	-2.57544	4.9526e-31	3.08735e-29
LOC_Os03g28420	7367.12	2.54078	1.48753e-180	5.84197e-178
LOC_Os03g29190	1200.47	-1.4284	2.32589e-30	1.39305e-28
LOC_Os03g29410	44.9831	-5.8831	1.91234e-09	3.0726e-08
LOC_Os03g29930	32.0672	-3.73547	2.11006e-06	2.09793e-05
LOC_Os03g30200	109.07	2.24326	4.8892e-10	8.43218e-09
LOC_Os03g30230	14.8085	2.7041	0.00608353	0.0248318
LOC_Os03g30600	13.0859	2.97588	0.00675078	0.0271047
LOC_Os03g30640	35.0192	3.29855	1.71142e-05	0.000141884
LOC_Os03g30690	37.8444	2.15414	0.00316882	0.0142927
LOC_Os03g31000	30.1627	8.37044	1.0658e-07	1.33242e-06
LOC_Os03g31210	19.7753	5.28966	3.19275e-05	0.000250562
LOC_Os03g31240	46.2787	5.18648	1.00549e-10	1.8894e-09
LOC_Os03g32150	173.267	1.94105	9.55029e-10	1.59312e-08
LOC_Os03g32270	109.605	1.00947	0.00174378	0.00853146
LOC_Os03g35400	5.54573	5.92778	0.00380974	0.0167815
LOC_Os03g35454	9.83539	3.61714	0.00527565	0.0220784
LOC_Os03g35750	35.3634	-2.98036	1.35785e-05	0.000115461
LOC_Os03g36000	39.3374	6.29335	3.98038e-08	5.28622e-07
LOC_Os03g36630	56.6462	-1.34846	0.010876	0.0405743
LOC_Os03g36650	85.1063	3.73744	6.96204e-16	2.07585e-14
LOC_Os03g37411	40.7228	-2.25142	5.96211e-05	0.000436846
LOC_Os03g37830	76.787	-4.90419	1.76489e-12	3.99658e-11
LOC_Os03g37840	53.5317	-6.13762	2.60069e-10	4.64257e-09
LOC_Os03g37930	11.8013	3.46347	0.00665574	0.0267778
LOC_Os03g38170	259.575	1.08139	1.8268e-06	1.84026e-05
LOC_Os03g38210	1243.62	7.11389	3.87552e-157	1.29929e-154
LOC_Os03g38590	521.88	-3.30779	7.36919e-59	8.62069e-57
LOC_Os03g38600	8.85985	-5.10426	0.0049129	0.0208041
LOC_Os03g38800	24.7373	-3.14156	6.3941e-05	0.000463433
LOC_Os03g39040	71.488	3.33776	1.52927e-12	3.50636e-11
LOC_Os03g39080	11.1377	5.46071	0.00170879	0.00838157
LOC_Os03g39150	88.9826	1.78816	1.38385e-05	0.000117382
LOC_Os03g39610	3408.47	-1.60734	4.49006e-30	2.64885e-28
LOC_Os03g39650	17.2651	2.12772	0.0110663	0.0411156
LOC_Os03g39690	10.5713	-5.36521	0.00250455	0.0116679
LOC_Os03g40070	1174.97	1.1317	4.12817e-13	9.92025e-12
LOC_Os03g40130	32.8782	2.49554	7.05493e-05	0.00050507
LOC_Os03g40194	82.2347	-2.73714	9.41814e-10	1.57586e-08
LOC_Os03g40710	12.9623	2.47232	0.0133578	0.0478401
LOC_Os03g41390	41.8325	-1.47712	0.00642371	0.025985
LOC_Os03g41600	79.6483	1.56698	0.000482869	0.00277885
LOC_Os03g42030	9.03512	4.11896	0.00628774	0.0255068
LOC_Os03g42130	552.487	1.68452	7.57462e-16	2.25118e-14
LOC_Os03g42630	115.372	-3.00373	4.87344e-16	1.47388e-14
LOC_Os03g42780	54.0007	6.75597	1.33164e-09	2.18948e-08
LOC_Os03g42790	47.723	6.57863	5.90303e-09	8.82438e-08
LOC_Os03g42870	11.3325	6.95892	7.61563e-05	0.000540009
LOC_Os03g42960	41.3409	8.8259	8.84397e-09	1.29118e-07
LOC_Os03g43060	89.1965	1.85064	0.00178399	0.00869569
LOC_Os03g43080	59.8072	3.46694	3.88031e-10	6.77723e-09
LOC_Os03g43350	22.8642	6.51495	4.27815e-05	0.000325791
LOC_Os03g43440	35.1027	-3.17394	2.38867e-06	2.35365e-05
LOC_Os03g43720	441.387	-2.03055	2.3809e-16	7.32959e-15
LOC_Os03g43770	47.7761	-1.63706	0.00110383	0.00572336
LOC_Os03g43790	1040.12	5.92412	4.48748e-145	1.3124e-142
LOC_Os03g43990	2319.76	1.6382	1.30391e-60	1.57219e-58
LOC_Os03g44520	131.273	1.35678	7.01423e-06	6.3347e-05
LOC_Os03g44810	222.822	1.29506	3.47974e-07	4.01097e-06
LOC_Os03g44920	61.9094	2.27637	9.49501e-06	8.34263e-05
LOC_Os03g45000	6.35708	6.12373	0.00213381	0.0101454
LOC_Os03g45120	4258.51	1.39672	2.45528e-25	1.20318e-23
LOC_Os03g45960	133.533	-3.88662	7.61094e-19	2.7173e-17
LOC_Os03g46070	14.7898	-4.24235	0.000616963	0.00344308
LOC_Os03g46140	45.033	4.87526	3.20019e-10	5.65039e-09
LOC_Os03g46150	81.0875	-2.38343	4.54363e-09	6.90868e-08
LOC_Os03g46400	5138.35	5.12257	0	0
LOC_Os03g46530	18.7602	3.29912	0.000269768	0.00166994
LOC_Os03g46570	414.896	2.05075	8.4564e-28	4.56729e-26
LOC_Os03g46690	54.671	6.77657	1.38264e-09	2.26655e-08
LOC_Os03g46720	26.982	8.21143	2.33947e-07	2.78057e-06
LOC_Os03g46860	73.6985	-1.40579	0.000458869	0.0026619
LOC_Os03g47260	37.1327	1.55756	0.00759083	0.0299175
LOC_Os03g47370	27.5742	5.76916	1.68019e-06	1.70695e-05
LOC_Os03g47420	132.133	1.98665	3.89651e-07	4.42457e-06
LOC_Os03g47460	996.048	7.64612	1.98896e-107	4.11117e-105
LOC_Os03g47470	34.5452	1.47391	0.0109197	0.0406937
LOC_Os03g47620	130.163	2.12353	3.69933e-09	5.70698e-08
LOC_Os03g47720	16.8866	2.53655	0.00417007	0.018093
LOC_Os03g47810	20.5186	-3.20862	0.000214187	0.00136364
LOC_Os03g47820	338.549	7.60388	2.38764e-39	1.85945e-37
LOC_Os03g47910	8275.74	3.82275	6.0239e-259	5.34203e-256
LOC_Os03g48060	1174.08	1.32108	5.64951e-24	2.59717e-22
LOC_Os03g48220	2644.81	3.33737	1.28129e-242	9.26942e-240
LOC_Os03g48225	148.397	3.31031	1.78984e-17	5.88571e-16
LOC_Os03g48235	536.336	3.18568	5.45813e-37	3.98009e-35
LOC_Os03g48310	2246.96	2.86636	7.72409e-114	1.7549e-111
LOC_Os03g48590	52.0232	3.60234	2.50184e-10	4.4865e-09
LOC_Os03g48810	505.313	-2.66978	2.87469e-38	2.1711e-36
LOC_Os03g48820	140.951	1.19526	4.8896e-05	0.000366367
LOC_Os03g48870	4.75643	5.70713	0.00758303	0.0298952
LOC_Os03g49132	10.8951	3.77097	0.00385596	0.0169552
LOC_Os03g49360	59.7124	5.8903	2.05908e-12	4.62091e-11
LOC_Os03g49430	444.839	-1.27258	8.35734e-14	2.10975e-12
LOC_Os03g49480	500.791	2.0717	1.01537e-30	6.23069e-29
LOC_Os03g49630	901.817	6.96274	1.20186e-116	2.84832e-114
LOC_Os03g49690	9.38203	6.68558	0.000254891	0.00158678
LOC_Os03g50160	474.481	3.3543	2.11013e-09	3.36678e-08
LOC_Os03g50490	1058.64	4.36463	1.33784e-141	3.75292e-139
LOC_Os03g50710	8.38214	-5.02182	0.00579392	0.0238301
LOC_Os03g50790	61.288	1.93724	0.00208151	0.00993124
LOC_Os03g51180	105.245	1.60841	0.0103572	0.038936
LOC_Os03g51200	75.8298	2.66381	1.93662e-07	2.32793e-06
LOC_Os03g51240	650.889	2.22018	3.86444e-45	3.41599e-43
LOC_Os03g51459	98.5648	1.51935	1.20934e-05	0.000103861
LOC_Os03g51479	44.8592	-3.07614	1.38236e-07	1.69881e-06
LOC_Os03g51620	72.1424	2.87308	9.56444e-11	1.80093e-09
LOC_Os03g51650	3280.65	-1.01518	8.24287e-14	2.08468e-12
LOC_Os03g51760	71.1868	1.98372	1.86762e-06	1.87863e-05
LOC_Os03g51920	229.214	3.6537	1.09604e-27	5.88498e-26
LOC_Os03g51930	713.7	1.35117	1.44131e-20	5.71762e-19
LOC_Os03g52290	10.7843	6.8879	0.000104578	0.000718738
LOC_Os03g52370	22.3795	-2.20643	0.00646108	0.0261208
LOC_Os03g52380	40.0382	-2.24914	0.000277584	0.00171292
LOC_Os03g52390	151.023	-1.4359	3.28893e-06	3.15478e-05
LOC_Os03g52530	7.83643	4.93299	0.00742896	0.0293982
LOC_Os03g52560	15.9941	4.36383	0.000161058	0.00105798
LOC_Os03g52570	9.79801	6.74931	0.00018481	0.00119431
LOC_Os03g52870	166.806	5.27208	6.79991e-34	4.59303e-32
LOC_Os03g53200	306.119	-1.24432	8.74124e-05	0.000612867
LOC_Os03g53220	377.888	2.92873	1.65296e-24	7.90289e-23
LOC_Os03g53350	442.101	4.59178	2.00028e-75	2.90951e-73
LOC_Os03g53640	241.039	1.61343	2.29887e-12	5.13808e-11
LOC_Os03g53650	18466.1	2.34384	2.34673e-182	9.34987e-180
LOC_Os03g53660	1036.52	1.63992	1.25035e-22	5.41315e-21
LOC_Os03g53730	40.0643	2.67047	6.89378e-06	6.24438e-05
LOC_Os03g53740	54.2786	1.2544	0.0116136	0.0427346
LOC_Os03g53790	1861.45	8.06403	2.86478e-166	1.03626e-163
LOC_Os03g53900	47.9485	2.45665	2.17419e-05	0.000176732
LOC_Os03g53950	5121.28	1.45307	2.00477e-67	2.6754e-65
LOC_Os03g54190	124.746	10.4193	1.60146e-12	3.65055e-11
LOC_Os03g54820	12.936	3.59406	0.00167053	0.00821991
LOC_Os03g55010	175.597	-1.07062	0.000347227	0.00209059
LOC_Os03g55030	56.3689	1.35101	0.00334836	0.0150114
LOC_Os03g55080	101.689	-1.2278	0.000268331	0.00166254
LOC_Os03g55180	773.568	-1.08508	1.52746e-12	3.50513e-11
LOC_Os03g55410	154.386	-2.96259	0.0133793	0.0478921
LOC_Os03g55650	10.5212	6.85241	0.00012288	0.000831837
LOC_Os03g55880	93.8312	2.01674	5.06157e-08	6.61662e-07
LOC_Os03g55960	268.219	5.46474	8.14729e-41	6.51097e-39
LOC_Os03g56020	22.8223	5.50041	9.06396e-06	8.01471e-05
LOC_Os03g56160	68.6086	-7.08606	1.70016e-10	3.12218e-09
LOC_Os03g56370	34.7716	-1.94256	0.00965333	0.03668
LOC_Os03g56440	17.5308	4.0677	0.000120244	0.000816608
LOC_Os03g56450	90.069	1.90322	1.95215e-06	1.95293e-05
LOC_Os03g56480	250.164	11.4238	5.40911e-15	1.49449e-13
LOC_Os03g56490	134.25	2.06032	4.61631e-10	7.98158e-09
LOC_Os03g56510	47.49	7.57473	5.92342e-07	6.49803e-06
LOC_Os03g56520	13.7651	7.24025	2.29463e-05	0.000185371
LOC_Os03g56540	85.5927	2.30748	7.33135e-09	1.08242e-07
LOC_Os03g56781	19.083	5.23061	3.08042e-05	0.000242613
LOC_Os03g56890	2593.03	9.65272	9.73082e-122	2.41e-119
LOC_Os03g56940	1445.22	-10.9265	1.65961e-17	5.47055e-16
LOC_Os03g56944	52.4634	-1.3503	0.0103769	0.0389826
LOC_Os03g56974	67.3923	2.15588	6.82958e-06	6.18827e-05
LOC_Os03g57000	70.8069	1.71362	5.98749e-05	0.000438238
LOC_Os03g57010	86.4382	2.1618	2.29548e-07	2.73419e-06
LOC_Os03g57310	111.544	-1.20065	0.000874776	0.00466236
LOC_Os03g57510	33.6275	1.58944	0.01029	0.0387244
LOC_Os03g57620	17.6235	7.59598	4.19375e-06	3.94155e-05
LOC_Os03g57640	119.432	-2.68901	1.68331e-07	2.04309e-06
LOC_Os03g57680	53.7115	1.93104	5.99006e-05	0.000438309
LOC_Os03g57920	53.4562	-1.48514	0.00574733	0.0236668
LOC_Os03g57970	485.885	-1.5923	2.71539e-13	6.61709e-12
LOC_Os03g57980	59.0814	-1.65084	0.000314023	0.00191161
LOC_Os03g58350	748.548	2.6134	1.32741e-49	1.32216e-47
LOC_Os03g58380	32.7656	3.62067	2.39641e-06	2.36016e-05
LOC_Os03g58580	68.1715	-3.50563	1.93512e-11	3.92898e-10
LOC_Os03g58800	244.609	1.52294	1.71581e-11	3.4992e-10
LOC_Os03g58850	1356.25	1.17509	1.39744e-18	4.86293e-17
LOC_Os03g58890	100.633	-1.18581	0.000560801	0.00316896
LOC_Os03g59350	84.068	3.78771	3.66932e-14	9.58872e-13
LOC_Os03g59380	5084.89	4.06138	1.84776e-22	7.94943e-21
LOC_Os03g59600	26.7074	3.13823	3.46412e-05	0.000270009
LOC_Os03g59770	29.2719	-2.0305	0.00185269	0.00898911
LOC_Os03g59880	125.506	2.87493	6.53351e-15	1.79254e-13
LOC_Os03g60380	1311.62	1.32761	4.95329e-32	3.1965e-30
LOC_Os03g60570	26.9224	-2.51259	0.000640619	0.00355783
LOC_Os03g60740	1354.65	1.12041	1.23624e-19	4.68118e-18
LOC_Os03g60976	254.383	5.81097	1.90663e-46	1.74717e-44
LOC_Os03g61290	862.755	11.7666	3.42906e-16	1.04164e-14
LOC_Os03g61600	1932.3	1.00572	7.99837e-20	3.07529e-18
LOC_Os03g61670	3579.78	1.2232	2.0169e-17	6.60079e-16
LOC_Os03g61850	21.8688	3.53263	6.36744e-05	0.000461744
LOC_Os03g61980	54.9761	1.57108	0.000861216	0.00459722
LOC_Os03g62060	18.3837	2.52791	0.00310199	0.0140189
LOC_Os03g62200	209.615	-4.20674	2.83132e-31	1.77303e-29
LOC_Os03g62410	57.8355	6.85624	7.17513e-10	1.21535e-08
LOC_Os03g62830	1756.38	4.50877	1.65009e-189	6.97887e-187
LOC_Os03g62840	64.1106	3.66561	5.91143e-11	1.14364e-09
LOC_Os03g63280	678.108	1.02461	4.98625e-13	1.18887e-11
LOC_Os03g63390	142.319	1.70472	8.25256e-09	1.21063e-07
LOC_Os03g63930	123.066	2.08121	9.15297e-11	1.72819e-09
LOC_Os03g64280	77.8261	-1.25498	0.00245982	0.0114829
LOC_Os04g01070	23.0369	7.98312	6.76392e-07	7.35841e-06
LOC_Os04g01470	33.6581	-3.0268	0.000410914	0.00242153
LOC_Os04g01690	196.254	1.07435	0.000166966	0.00109184
LOC_Os04g01930	4.9534	5.7669	0.00712097	0.0283385
LOC_Os04g02754	95.6185	-4.71381	3.12937e-19	1.15787e-17
LOC_Os04g03796	139.431	-1.19878	7.84591e-05	0.000555334
LOC_Os04g03860	292.433	3.2587	1.71003e-35	1.19316e-33
LOC_Os04g05650	97.3141	-1.52548	0.000786422	0.00425833
LOC_Os04g06520	9.16901	-5.13742	0.00393727	0.0172548
LOC_Os04g06910	273.315	-1.14916	5.45297e-06	5.03383e-05
LOC_Os04g07730	62.9463	1.24556	0.014041	0.0498582
LOC_Os04g08070	23.846	4.19712	7.57864e-06	6.80864e-05
LOC_Os04g08160	14.6007	5.8593	0.000453885	0.00263744
LOC_Os04g08240	18.2607	6.18753	0.000149584	0.000992384
LOC_Os04g08250	59.0127	4.85366	3.59756e-12	7.8994e-11
LOC_Os04g08550	909.236	2.6474	4.31255e-76	6.40844e-74
LOC_Os04g09520	1469.55	10.9498	8.67031e-39	6.63943e-37
LOC_Os04g09920	35.1654	-6.11756	4.7741e-07	5.31786e-06
LOC_Os04g10010	17.7549	-4.06943	0.000141916	0.000946003
LOC_Os04g12480	898.77	1.05613	5.65306e-17	1.80498e-15
LOC_Os04g12499	249.483	-1.03155	2.76291e-05	0.000219905
LOC_Os04g12720	39.8314	-8.74739	2.29018e-08	3.15427e-07
LOC_Os04g12770	14.5296	-3.10535	0.00691577	0.02765
LOC_Os04g12960	26.2555	-3.81882	1.32521e-05	0.000112896
LOC_Os04g12970	22.4686	-3.38696	0.0009111	0.00482602
LOC_Os04g12990	35.5541	8.6083	2.74441e-08	3.73312e-07
LOC_Os04g13040	160.474	4.58635	1.09394e-26	5.68496e-25
LOC_Os04g13210	632.349	-2.57543	2.35711e-25	1.1592e-23
LOC_Os04g13220	485.185	-2.00569	6.68143e-26	3.38891e-24
LOC_Os04g13450	10.0192	5.30603	0.00264968	0.0122342
LOC_Os04g13460	21.6497	3.11432	0.000371371	0.00221894
LOC_Os04g13950	36.9341	2.94691	8.94868e-05	0.000625497
LOC_Os04g14710	2155.33	-2.05775	4.50072e-05	0.000341149
LOC_Os04g15580	12.811	-4.63296	0.000939243	0.00495599
LOC_Os04g15600	15.6341	-2.2285	0.0132428	0.0475445
LOC_Os04g15630	93.5366	-1.32312	0.000178353	0.00115858
LOC_Os04g15920	1057.87	3.17326	2.11561e-56	2.35466e-54
LOC_Os04g16160	7.54032	6.37139	0.000815642	0.00438889
LOC_Os04g17740	81.162	1.29291	0.000854738	0.00456721
LOC_Os04g18650	43.7652	5.84978	7.05504e-09	1.04499e-07
LOC_Os04g18830	31.6546	8.43951	1.14057e-07	1.42008e-06
LOC_Os04g19750	248.275	2.37058	6.74164e-18	2.27683e-16
LOC_Os04g19800	109.424	4.55847	1.22354e-22	5.30541e-21
LOC_Os04g19810	175.45	9.46678	9.20435e-11	1.7367e-09
LOC_Os04g20510	17.4512	3.42258	0.000465836	0.00269549
LOC_Os04g20540	7.54032	6.37139	0.000815642	0.00438889
LOC_Os04g20680	23.8823	-3.65501	5.6728e-05	0.000419223
LOC_Os04g21190	23.4846	2.78063	0.000450775	0.00262214
LOC_Os04g23550	14.3799	-4.21114	0.00651676	0.0263111
LOC_Os04g24530	40964.6	6.93463	4.42011e-48	4.27864e-46
LOC_Os04g24600	318.188	-1.93379	7.05217e-15	1.93099e-13
LOC_Os04g25440	295.44	-4.43743	3.84243e-45	3.40749e-43
LOC_Os04g26920	243.286	-2.39384	2.74349e-18	9.43946e-17
LOC_Os04g27620	48.3704	6.00392	3.62078e-10	6.35219e-09
LOC_Os04g27700	52.9125	1.25285	0.00933342	0.0356715
LOC_Os04g27710	11.2258	3.8128	0.00313284	0.014135
LOC_Os04g27950	144.096	3.88427	8.42113e-25	4.0615e-23
LOC_Os04g27960	52.8968	6.728	1.91208e-09	3.0726e-08
LOC_Os04g28020	172.433	1.10305	5.18584e-05	0.000386667
LOC_Os04g28420	228.214	-2.33605	1.96527e-21	8.13906e-20
LOC_Os04g28780	14.8472	-2.89775	0.00284922	0.0130286
LOC_Os04g28860	147.473	3.57992	1.10444e-25	5.5204e-24
LOC_Os04g28870	24.7321	3.72777	9.02669e-06	7.98689e-05
LOC_Os04g29350	29.6783	-6.87199	9.33053e-06	8.21607e-05
LOC_Os04g29550	5.01953	5.78449	0.00596725	0.0244007
LOC_Os04g29580	25.6658	-8.11425	3.7087e-07	4.23933e-06
LOC_Os04g29680	46.3944	-5.18254	1.03809e-09	1.72644e-08
LOC_Os04g29960	9.10528	-6.61948	0.000373116	0.00222627
LOC_Os04g30010	103.601	-1.79682	1.43824e-05	0.000121358
LOC_Os04g30160	21.9405	-6.42486	6.59556e-05	0.000476903
LOC_Os04g30750	21.3799	2.37465	0.00255936	0.0118891
LOC_Os04g30810	15.3494	3.85544	0.000715977	0.00391998
LOC_Os04g30930	76.2745	-1.41838	0.000591305	0.00331408
LOC_Os04g30980	9.28714	3.52834	0.00723449	0.0287487
LOC_Os04g31530	8.39563	3.98283	0.0105711	0.0395763
LOC_Os04g31790	136.16	-1.42497	5.30557e-05	0.000394523
LOC_Os04g32170	28.0312	4.15876	8.33309e-07	8.90688e-06
LOC_Os04g32200	164.2	5.26879	0.000188918	0.00121657
LOC_Os04g32250	30.1194	6.91619	8.96344e-06	7.94371e-05
LOC_Os04g32620	98.2777	-1.5113	0.00128238	0.0065309
LOC_Os04g32700	176.319	1.97471	1.88288e-07	2.26928e-06
LOC_Os04g32740	86.4045	-3.19701	1.63188e-11	3.33547e-10
LOC_Os04g33070	22.5521	2.34679	0.00184852	0.00897203
LOC_Os04g33150	5681.02	3.42103	4.22249e-195	1.90296e-192
LOC_Os04g33200	1929.1	2.50201	2.49418e-100	4.82869e-98
LOC_Os04g33340	2244.73	6.79319	1.44666e-282	1.42036e-279
LOC_Os04g33370	3355.86	1.42395	4.32361e-42	3.63487e-40
LOC_Os04g33590	293.236	-1.77257	4.13318e-15	1.15239e-13
LOC_Os04g33640	195.574	1.37494	7.8715e-06	7.03954e-05
LOC_Os04g33740	4247.57	2.57818	2.91253e-216	1.53977e-213
LOC_Os04g33760	92.8249	1.39065	0.00108015	0.00562075
LOC_Os04g33790	31.9945	3.1623	4.55396e-06	4.25681e-05
LOC_Os04g33820	60.4291	1.39636	0.00372427	0.0164631
LOC_Os04g33830	1950.46	-1.3104	1.71962e-22	7.42136e-21
LOC_Os04g33890	25.1988	3.5574	2.19131e-05	0.000178018
LOC_Os04g34010	129.053	-1.60685	0.000156294	0.00103064
LOC_Os04g34570	14.4639	3.42692	0.00160063	0.00791559
LOC_Os04g34580	54.8467	3.68147	6.03587e-11	1.16607e-09
LOC_Os04g34940	1226.48	1.34443	8.20747e-29	4.61414e-27
LOC_Os04g35030	11.8587	7.02416	5.79222e-05	0.000426557
LOC_Os04g35140	520.779	2.51985	1.99044e-39	1.55452e-37
LOC_Os04g35280	43.6574	1.77221	0.000789756	0.00427302
LOC_Os04g35500	362.971	1.41881	6.81563e-11	1.30909e-09
LOC_Os04g35540	1087.44	-2.53598	2.6005e-08	3.54968e-07
LOC_Os04g35660	40.792	-2.47179	4.2875e-05	0.000326232
LOC_Os04g35860	369.196	1.26332	1.19632e-07	1.48478e-06
LOC_Os04g35930	101.2	5.64842	3.2824e-20	1.27814e-18
LOC_Os04g36000	42.5572	7.41597	1.12218e-06	1.17748e-05
LOC_Os04g36730	624.609	1.11099	9.28756e-13	2.16928e-11
LOC_Os04g36800	4367.21	3.92153	3.76635e-220	2.11308e-217
LOC_Os04g36900	26.4392	-1.73809	0.0122677	0.0446807
LOC_Os04g37430	367.27	1.21653	1.08421e-09	1.79989e-08
LOC_Os04g37460	50.8876	6.66974	2.71992e-09	4.27521e-08
LOC_Os04g37490	353.673	2.80306	1.68144e-38	1.2734e-36
LOC_Os04g37500	293.889	-1.38794	3.46647e-05	0.000270116
LOC_Os04g37510	27.085	2.25559	0.00114774	0.00592534
LOC_Os04g37520	360.987	4.1664	1.03853e-63	1.32177e-61
LOC_Os04g37550	90.621	-1.17762	0.00147546	0.00738696
LOC_Os04g37570	1355.68	10.0957	3.84066e-50	3.83941e-48
LOC_Os04g37680	1980.36	4.68223	2.00019e-126	5.18747e-124
LOC_Os04g37700	21.5776	-2.47928	0.00145586	0.00730212
LOC_Os04g37790	672.868	1.23947	7.03763e-14	1.78644e-12
LOC_Os04g38410	3140.15	-1.2686	5.68204e-24	2.60776e-22
LOC_Os04g39010	8.67144	-6.54827	0.000395524	0.00234289
LOC_Os04g39030	224.831	1.61561	6.21225e-10	1.06009e-08
LOC_Os04g39070	18.0835	7.63347	3.5284e-06	3.36219e-05
LOC_Os04g39150	28448.4	1.30236	6.34309e-60	7.51629e-58
LOC_Os04g39240	3084.33	1.37324	1.98768e-44	1.74024e-42
LOC_Os04g39320	22.9024	-7.9501	1.05999e-06	1.11776e-05
LOC_Os04g39470	536.866	3.68929	1.31903e-64	1.71045e-62
LOC_Os04g39520	10.3036	6.81936	0.000260905	0.00162201
LOC_Os04g39570	221.91	1.93224	4.45772e-15	1.2366e-13
LOC_Os04g39980	792.058	3.85937	9.03526e-81	1.38764e-78
LOC_Os04g40070	80.1333	1.26987	0.00103376	0.0054029
LOC_Os04g40140	107.238	-1.23605	0.000165158	0.00108181
LOC_Os04g40670	80.3622	-1.33362	0.000818986	0.00440429
LOC_Os04g40730	7437.44	2.17616	6.34054e-174	2.45504e-171
LOC_Os04g40760	9.82443	4.24542	0.00403412	0.0175923
LOC_Os04g40770	72.9897	1.9866	0.00163563	0.00806691
LOC_Os04g40780	45.2834	3.29745	1.17333e-06	1.22787e-05
LOC_Os04g40990	1021.21	-1.90084	1.44622e-41	1.18681e-39
LOC_Os04g41060	155.42	3.1953	2.43153e-19	9.02094e-18
LOC_Os04g41310	107.367	-1.89076	6.47615e-08	8.34283e-07
LOC_Os04g41380	211.747	-1.15791	1.48474e-05	0.000124899
LOC_Os04g41560	614.855	-1.12809	2.10717e-07	2.52191e-06
LOC_Os04g41680	16.9175	2.23639	0.0120893	0.0441893
LOC_Os04g41710	29.6145	8.34413	1.15586e-07	1.43782e-06
LOC_Os04g41740	9.58325	3.11633	0.0108135	0.0403632
LOC_Os04g41960	292.348	1.03243	3.34242e-05	0.000261561
LOC_Os04g42150	6.09398	6.06291	0.00256798	0.011917
LOC_Os04g42240	4.762	-5.68245	0.0122401	0.04461
LOC_Os04g42530	19.5665	5.26601	3.30703e-05	0.000259087
LOC_Os04g42550	375.965	2.84661	3.24438e-28	1.79821e-26
LOC_Os04g42940	52.6878	2.10286	0.000100196	0.000692433
LOC_Os04g42970	124.091	7.37491	9.41506e-17	2.98534e-15
LOC_Os04g43200	42.6872	-2.04007	0.00498055	0.0210517
LOC_Os04g43270	133.998	5.73072	1.79815e-25	8.90683e-24
LOC_Os04g43519	33.4306	3.81062	5.06833e-07	5.62509e-06
LOC_Os04g43660	33.6926	2.23334	0.000801827	0.00432301
LOC_Os04g43800	400.743	1.6422	2.02604e-11	4.10448e-10
LOC_Os04g44210	388.603	1.4232	3.67631e-14	9.59787e-13
LOC_Os04g44300	118.579	-3.15567	5.29459e-14	1.36414e-12
LOC_Os04g44330	1320.46	3.35426	1.30178e-155	4.1613e-153
LOC_Os04g44500	234.781	1.06261	0.000104509	0.000718444
LOC_Os04g44570	23.7798	2.11063	0.0132476	0.0475445
LOC_Os04g44900	909.902	-1.28667	8.72538e-22	3.67334e-20
LOC_Os04g44910	985.038	-1.70469	1.08633e-17	3.62872e-16
LOC_Os04g44950	279.771	-1.11559	8.09549e-07	8.6664e-06
LOC_Os04g45020	31.6088	1.6494	0.0113609	0.0420182
LOC_Os04g45130	199.362	-3.03767	0.00022375	0.0014147
LOC_Os04g45140	304.365	-1.0139	1.3984e-05	0.00011847
LOC_Os04g45460	184.154	2.22618	7.15974e-17	2.27811e-15
LOC_Os04g45480	260.981	2.0528	1.26381e-16	3.95262e-15
LOC_Os04g45510	23.5648	-3.41905	3.04748e-05	0.000240209
LOC_Os04g45590	39.8297	-3.1609	4.42382e-07	4.9558e-06
LOC_Os04g45900	754.565	-1.23041	1.58762e-15	4.5654e-14
LOC_Os04g45960	50231.5	8.37031	0	0
LOC_Os04g46120	28.2839	-2.19561	0.00157013	0.00778062
LOC_Os04g46130	54.9094	-3.01877	1.50561e-08	2.12805e-07
LOC_Os04g46140	129.985	1.72714	4.14996e-08	5.5008e-07
LOC_Os04g46240	19.1469	6.25225	0.000113052	0.000771003
LOC_Os04g46630	7.82547	6.4244	0.000673281	0.00371894
LOC_Os04g46680	71.4426	1.36005	0.000846309	0.00452644
LOC_Os04g46760	60.2373	6.91799	5.84727e-10	1.00092e-08
LOC_Os04g46940	1544.86	2.55575	3.22495e-115	7.45018e-113
LOC_Os04g47000	42.1053	3.17069	1.39026e-07	1.70699e-06
LOC_Os04g47200	97.1027	2.20105	3.70289e-09	5.70927e-08
LOC_Os04g47310	702.509	-1.19731	2.91365e-12	6.45518e-11
LOC_Os04g47320	39.5698	1.88548	0.00229519	0.0108228
LOC_Os04g47330	15.5671	4.93513	0.000200474	0.00128317
LOC_Os04g47400	610.041	4.60851	3.95171e-110	8.42143e-108
LOC_Os04g47450	161.685	3.62159	7.76628e-26	3.92469e-24
LOC_Os04g48200	838.11	-5.33006	0.00142698	0.00717826
LOC_Os04g48210	15102.6	7.746	1.01963e-98	1.93315e-96
LOC_Os04g48380	582.876	1.76906	1.42117e-10	2.63093e-09
LOC_Os04g48400	13529.5	10.988	8.30162e-99	1.58486e-96
LOC_Os04g48410	621.994	1.09373	1.35576e-13	3.36079e-12
LOC_Os04g48850	65.9054	-1.15922	0.00519993	0.021828
LOC_Os04g48880	152.376	-1.97913	1.48381e-10	2.74319e-09
LOC_Os04g49194	16.7952	-3.971	0.000191815	0.00123292
LOC_Os04g49210	21.3743	-2.19371	0.00921817	0.0352948
LOC_Os04g49500	92.1654	3.05654	5.51736e-14	1.41623e-12
LOC_Os04g49550	677.87	2.11154	4.42318e-41	3.59756e-39
LOC_Os04g49700	732.315	2.57728	5.2939e-49	5.21629e-47
LOC_Os04g49739	30.4309	-2.26631	0.000713614	0.00390874
LOC_Os04g49748	111.531	-2.12443	2.45328e-06	2.41213e-05
LOC_Os04g49757	23.0459	-2.85153	0.000752609	0.0040954
LOC_Os04g49840	10.0633	5.31187	0.00257737	0.0119525
LOC_Os04g49930	203.212	8.09093	2.85052e-20	1.11629e-18
LOC_Os04g49980	155.288	2.25197	5.32965e-14	1.37189e-12
LOC_Os04g49990	3933.69	1.23778	1.45965e-53	1.54336e-51
LOC_Os04g50020	25.405	-8.09957	4.21847e-07	4.75872e-06
LOC_Os04g50120	1277.6	-1.18879	1.82532e-17	5.9952e-16
LOC_Os04g50200	56.8171	3.6474	7.17232e-11	1.37308e-09
LOC_Os04g50680	32.7856	-6.01387	4.8892e-07	5.43945e-06
LOC_Os04g50820	38.6246	8.72698	1.99237e-08	2.77188e-07
LOC_Os04g50960	359.766	1.38208	9.69261e-13	2.26005e-11
LOC_Os04g51070	3407.72	3.93789	0	0
LOC_Os04g51150	801.421	1.06236	2.09878e-14	5.54785e-13
LOC_Os04g51160	21.5701	-5.4006	1.70678e-05	0.000141541
LOC_Os04g51440	97.1518	-1.15653	0.00126395	0.0064538
LOC_Os04g51480	877.764	2.13525	3.68652e-47	3.43546e-45
LOC_Os04g51580	431.755	-2.33413	8.40316e-22	3.54856e-20
LOC_Os04g51610	6292.56	1.03793	2.30564e-31	1.45044e-29
LOC_Os04g51660	32.6619	3.77564	3.67971e-07	4.21145e-06
LOC_Os04g51680	127.082	1.80994	8.96531e-09	1.30751e-07
LOC_Os04g51796	140.99	5.42166	1.25178e-27	6.69507e-26
LOC_Os04g51890	48.6585	1.25633	0.00934039	0.0356793
LOC_Os04g51920	289.424	2.08623	1.21821e-20	4.88188e-19
LOC_Os04g51990	102.727	3.06175	8.12308e-08	1.03242e-06
LOC_Os04g52164	2845.98	1.06127	4.84549e-21	1.97637e-19
LOC_Os04g52280	392.138	2.92699	2.77894e-47	2.60736e-45
LOC_Os04g52320	2424.04	2.04919	1.30473e-73	1.85846e-71
LOC_Os04g52420	38.0955	8.70868	1.6899e-08	2.36737e-07
LOC_Os04g52580	116.807	1.0615	0.000796712	0.00430387
LOC_Os04g52660	15.3658	7.39814	1.06427e-05	9.24707e-05
LOC_Os04g52670	364.665	1.55848	8.4834e-13	1.98314e-11
LOC_Os04g52750	25.7569	-2.129	0.00307615	0.0139273
LOC_Os04g53390	5.06362	5.79604	0.00584519	0.0239907
LOC_Os04g53400	8.57068	6.55581	0.000403027	0.00238117
LOC_Os04g53430	13.1992	4.69082	0.000735061	0.00401183
LOC_Os04g53680	36.4913	3.03726	1.48318e-06	1.51803e-05
LOC_Os04g53850	227.319	-4.55216	3.39725e-39	2.63824e-37
LOC_Os04g54210	74.3291	-1.73751	0.000227671	0.00143652
LOC_Os04g54240	316.753	2.09064	1.18697e-22	5.15499e-21
LOC_Os04g54310	343.038	3.4923	9.40958e-51	9.51024e-49
LOC_Os04g54390	326.928	-1.096	0.000603034	0.00337431
LOC_Os04g54960	21.9888	4.40719	9.61489e-06	8.43404e-05
LOC_Os04g54970	7.97835	6.45383	0.000645228	0.00358053
LOC_Os04g54980	20.9798	6.38876	7.13024e-05	0.000509665
LOC_Os04g55000	29.1514	4.22744	1.76739e-06	1.7863e-05
LOC_Os04g55230	6994.38	1.37227	6.66896e-46	6.03081e-44
LOC_Os04g55240	211.551	1.91799	9.93854e-13	2.31543e-11
LOC_Os04g55260	7865.32	3.09957	9.48747e-241	6.68769e-238
LOC_Os04g55660	1177.65	12.2158	2.6878e-17	8.70322e-16
LOC_Os04g55700	152.65	1.18924	1.68546e-05	0.000139942
LOC_Os04g55710	324.162	1.08312	2.65453e-08	3.61802e-07
LOC_Os04g55840	673.634	1.25802	2.38632e-06	2.35218e-05
LOC_Os04g55940	3434.52	1.05986	2.48706e-30	1.48634e-28
LOC_Os04g56110	80.2106	-2.97148	7.27206e-06	6.55463e-05
LOC_Os04g56250	73.2312	5.36726	7.5618e-16	2.2498e-14
LOC_Os04g56280	49.9565	7.65048	4.17436e-07	4.71283e-06
LOC_Os04g56330	12.3099	4.5767	0.000739558	0.00403316
LOC_Os04g56460	24.334	6.60463	3.34666e-05	0.000261744
LOC_Os04g56570	153.892	-5.32261	8.12569e-26	4.09877e-24
LOC_Os04g56700	453.672	3.5743	2.60265e-66	3.42342e-64
LOC_Os04g56950	169.357	3.15861	3.37483e-24	1.57517e-22
LOC_Os04g57030	28.3659	6.82896	1.2682e-05	0.000108509
LOC_Os04g57040	11.8057	4.5138	0.000965644	0.00508165
LOC_Os04g57200	835.656	-1.26341	1.33061e-12	3.07651e-11
LOC_Os04g57410	1096.04	1.29478	5.76541e-11	1.11696e-09
LOC_Os04g57490	333.067	2.71638	1.54313e-32	1.01246e-30
LOC_Os04g57750	16.0137	3.28023	0.00158701	0.00785393
LOC_Os04g57840	31.9756	2.13214	0.000675882	0.00373031
LOC_Os04g57880	294.186	1.56461	5.96948e-08	7.72632e-07
LOC_Os04g58080	208.459	2.58784	4.241e-22	1.81039e-20
LOC_Os04g58090	8.69557	-5.07519	0.00515645	0.0216885
LOC_Os04g58100	508.9	1.16786	4.86868e-13	1.16185e-11
LOC_Os04g58200	4554.81	-1.65373	1.22392e-06	1.27498e-05
LOC_Os04g58370	30.3317	4.89291	1.75943e-07	2.13171e-06
LOC_Os04g58400	9.43708	5.2084	0.00390977	0.017148
LOC_Os04g58520	26.7718	4.71168	2.69121e-06	2.62448e-05
LOC_Os04g58530	53.0987	4.51439	6.52522e-12	1.39708e-10
LOC_Os04g58710	2750.07	1.22334	2.91705e-18	1.00241e-16
LOC_Os04g59150	3285.34	-1.83292	1.36803e-05	0.000116184
LOC_Os04g59160	16.64	-2.85941	0.00169885	0.00834153
LOC_Os04g59430	144.354	4.10572	6.48885e-28	3.51844e-26
LOC_Os04g59440	397.14	2.55168	4.26706e-37	3.11983e-35
LOC_Os04g59540	109.121	-1.19722	0.000259281	0.00161301
LOC_Os04g59610	88.5051	-1.38867	0.000456295	0.00264865
LOC_Os05g01030	704.353	1.68695	1.17747e-15	3.42538e-14
LOC_Os05g01080	34.453	4.47202	2.34003e-08	3.21488e-07
LOC_Os05g01290	1390.93	1.93726	9.59526e-32	6.16316e-30
LOC_Os05g01620	18.3772	2.38396	0.00721048	0.0286657
LOC_Os05g02010	725.195	-1.83706	1.37915e-31	8.71588e-30
LOC_Os05g02180	124.294	8.96872	1.00949e-09	1.68091e-08
LOC_Os05g02540	22.6555	1.83921	0.0115778	0.0426371
LOC_Os05g02570	47.4478	2.27207	4.04444e-05	0.000309968
LOC_Os05g02760	63.3262	-3.19698	1.97695e-09	3.17085e-08
LOC_Os05g03100	607.643	3.29974	6.162e-49	6.02845e-47
LOC_Os05g03410	22.0593	3.79603	2.46664e-05	0.000198276
LOC_Os05g03520	40.1754	3.096	3.04978e-07	3.55562e-06
LOC_Os05g03590	56.9146	-1.20298	0.0129677	0.0467412
LOC_Os05g03640	37.1616	-1.49866	0.0113353	0.0419464
LOC_Os05g03740	66.0909	-1.12641	0.00929111	0.0355246
LOC_Os05g03920	77.6722	-1.6481	3.80243e-05	0.000293961
LOC_Os05g04500	199.88	1.29075	0.00444557	0.0190881
LOC_Os05g04640	46.9827	-3.51387	9.47782e-09	1.37787e-07
LOC_Os05g05080	19.313	-6.24658	0.000104916	0.000720701
LOC_Os05g05100	8.96963	-5.10349	0.00473166	0.0201359
LOC_Os05g05180	53.3415	-1.16841	0.0123789	0.0450024
LOC_Os05g05920	2509.31	7.79505	8.99319e-20	3.43855e-18
LOC_Os05g06000	122.702	1.98778	3.64879e-09	5.64166e-08
LOC_Os05g06100	83.2827	5.35885	1.33638e-17	4.43701e-16
LOC_Os05g06120	116.056	5.26735	9.55186e-06	8.38411e-05
LOC_Os05g06480	603.066	4.31875	5.14246e-14	1.32619e-12
LOC_Os05g06540	60.2141	2.72439	2.64106e-08	3.60146e-07
LOC_Os05g06630	89.7801	2.61218	5.31326e-11	1.03373e-09
LOC_Os05g06670	247.942	-5.09411	2.1252e-30	1.27842e-28
LOC_Os05g06970	32.7898	-1.74306	0.00350841	0.0156371
LOC_Os05g07060	67.1262	3.82295	7.47626e-08	9.55509e-07
LOC_Os05g07240	93.9922	2.49832	1.67445e-10	3.08114e-09
LOC_Os05g07720	23.5094	6.55173	3.81475e-05	0.000294665
LOC_Os05g07740	3794.54	3.34373	1.51237e-234	9.89916e-232
LOC_Os05g07880	9.1188	4.11059	0.00651432	0.0263051
LOC_Os05g08390	240.304	-1.13268	8.77091e-07	9.35666e-06
LOC_Os05g08430	86.9232	1.00368	0.00612686	0.0249661
LOC_Os05g08480	1204.72	4.1961	8.70275e-164	3.10711e-161
LOC_Os05g08510	43.3276	1.90233	0.000585666	0.00328717
LOC_Os05g08540	44.0146	8.9166	5.43945e-09	8.1803e-08
LOC_Os05g08730	536.825	1.01213	5.65154e-07	6.21714e-06
LOC_Os05g08830	21.4102	-7.85172	1.78144e-06	1.79852e-05
LOC_Os05g08850	1159.24	9.19024	4.6309e-68	6.27133e-66
LOC_Os05g08910	6.67066	-4.68184	0.0133736	0.0478778
LOC_Os05g08970	1086.4	1.20103	4.14011e-23	1.83278e-21
LOC_Os05g09020	339.169	-1.20371	3.73101e-06	3.54175e-05
LOC_Os05g09160	127.703	1.61151	3.10527e-07	3.61571e-06
LOC_Os05g09440	1243.74	2.43864	1.93596e-89	3.32634e-87
LOC_Os05g09500	7896.26	4.92602	0	0
LOC_Os05g09510	5.08567	5.8018	0.00595364	0.0243595
LOC_Os05g09580	7069.4	2.17714	1.68708e-149	5.09666e-147
LOC_Os05g09724	11.7462	3.09568	0.00707241	0.0281861
LOC_Os05g10780	119.18	-7.2951	2.50527e-16	7.70384e-15
LOC_Os05g10840	29.2345	-2.11073	0.0014492	0.00727273
LOC_Os05g10890	15.6311	5.959	0.000324764	0.00197132
LOC_Os05g11340	14.9057	7.35392	1.3399e-05	0.000114076
LOC_Os05g11560	75.3541	-2.07871	1.64632e-05	0.000137107
LOC_Os05g11860	185.742	10.9943	7.01866e-14	1.78327e-12
LOC_Os05g12390	28.0895	1.90758	0.00702458	0.0280321
LOC_Os05g12440	13.1573	4.0763	0.00167977	0.0082617
LOC_Os05g13580	1337.4	1.38081	1.12528e-20	4.52927e-19
LOC_Os05g13620	1603.61	3.90665	1.87253e-185	7.57026e-183
LOC_Os05g13650	246.552	7.36741	1.31837e-31	8.35098e-30
LOC_Os05g13970	11.3683	3.03201	0.0101974	0.0384445
LOC_Os05g14070	25.2142	3.75788	6.55765e-06	5.95955e-05
LOC_Os05g14260	62.8117	7.98036	9.82908e-08	1.23553e-06
LOC_Os05g14270	187.994	-1.15041	0.000157375	0.00103651
LOC_Os05g14360	171.323	1.40752	2.39699e-06	2.36016e-05
LOC_Os05g14470	8.83597	5.11895	0.00453476	0.0194297
LOC_Os05g14770	10.8085	5.41742	0.00187712	0.009098
LOC_Os05g14820	1123.04	8.68443	1.72637e-82	2.75928e-80
LOC_Os05g15100	80.6197	9.78993	5.17753e-11	1.00947e-09
LOC_Os05g15300	621.858	5.40424	1.5962e-107	3.32433e-105
LOC_Os05g15630	401.665	-5.48048	2.29895e-60	2.75985e-58
LOC_Os05g16740	516.185	-1.91445	2.35569e-28	1.31094e-26
LOC_Os05g16930	20.3411	-3.6395	6.21898e-05	0.00045277
LOC_Os05g17630	31.4305	-2.0891	0.006836	0.0273868
LOC_Os05g17900	23.7392	3.45997	3.3107e-05	0.000259301
LOC_Os05g18790	218.697	1.12873	4.00189e-06	3.77802e-05
LOC_Os05g18880	6.73993	4.70908	0.0133277	0.0477631
LOC_Os05g19010	19.9032	7.7714	1.81082e-06	1.82617e-05
LOC_Os05g19140	5.72066	5.9742	0.00355599	0.0158082
LOC_Os05g19910	73.2699	-7.17616	8.77256e-11	1.66093e-09
LOC_Os05g20100	165.731	-4.85638	2.63633e-30	1.57213e-28
LOC_Os05g22614	562.372	-1.18342	1.2985e-11	2.68399e-10
LOC_Os05g22840	20.5077	-3.21994	0.00266954	0.0123135
LOC_Os05g23194	11.6757	3.88523	0.00209343	0.00997582
LOC_Os05g23200	8.26349	6.50398	0.000503269	0.00288057
LOC_Os05g23240	18.6934	4.16423	6.77246e-05	0.000488153
LOC_Os05g23790	41.8731	2.98758	1.76254e-06	1.78205e-05
LOC_Os05g23810	7.23313	6.31232	0.00108079	0.00562196
LOC_Os05g23830	18.1938	7.64147	3.49925e-06	3.34137e-05
LOC_Os05g24650	133.282	-1.60589	2.11305e-05	0.000172271
LOC_Os05g24800	58.3597	1.27153	0.00588449	0.0241196
LOC_Os05g25040	28.9177	2.03002	0.00188937	0.00914447
LOC_Os05g25390	32.3081	-3.9347	2.11764e-06	2.10394e-05
LOC_Os05g25770	346.774	-2.93925	1.531e-26	7.89655e-25
LOC_Os05g25920	24.2046	-2.46579	0.00244126	0.0114157
LOC_Os05g26070	31.1997	2.24618	0.000625875	0.0034858
LOC_Os05g26660	1041.74	1.82061	1.35187e-34	9.2679e-33
LOC_Os05g26840	1642.89	-1.00148	3.15268e-19	1.16336e-17
LOC_Os05g27580	112.246	4.77003	3.194e-21	1.31643e-19
LOC_Os05g28320	266.963	1.0863	0.00010364	0.000713539
LOC_Os05g28740	82.7343	1.39849	0.000429614	0.00251824
LOC_Os05g28780	15.4083	-2.5503	0.00734684	0.0291152
LOC_Os05g28930	27.8146	2.58321	0.000379819	0.00225911
LOC_Os05g29000	109.386	2.24762	2.57636e-10	4.60212e-09
LOC_Os05g29840	15.2375	2.73447	0.00582965	0.0239485
LOC_Os05g29900	602.524	1.54543	1.99524e-24	9.45708e-23
LOC_Os05g29920	545.952	1.23243	1.57765e-13	3.89329e-12
LOC_Os05g30250	210.382	2.2924	7.93851e-19	2.80872e-17
LOC_Os05g30280	36.296	-2.18291	0.000205515	0.00131299
LOC_Os05g30300	169.247	-4.02101	4.68256e-14	1.21213e-12
LOC_Os05g30400	2940.86	1.64784	1.25074e-23	5.6646e-22
LOC_Os05g30570	147.628	2.88889	5.59827e-19	2.01179e-17
LOC_Os05g30580	4695.53	13.2113	4.93535e-38	3.68689e-36
LOC_Os05g30700	8.25678	3.34381	0.0138704	0.0493351
LOC_Os05g30880	783.568	1.13267	1.5326e-16	4.77154e-15
LOC_Os05g31140	321.283	-1.0798	0.000576271	0.00324171
LOC_Os05g31525	56.027	3.53329	1.59804e-10	2.94251e-09
LOC_Os05g31650	20.987	3.48039	0.0001074	0.000736109
LOC_Os05g31910	76.7921	-4.09457	4.71404e-14	1.21913e-12
LOC_Os05g32240	49.7815	7.64519	4.22455e-07	4.76167e-06
LOC_Os05g32300	151.812	1.81805	7.3562e-08	9.41477e-07
LOC_Os05g32460	333.928	1.78081	1.22808e-08	1.75565e-07
LOC_Os05g32720	140.83	2.81269	1.38554e-17	4.58913e-16
LOC_Os05g32860	115.042	-2.38132	2.1773e-08	3.01238e-07
LOC_Os05g33200	27.1914	6.76449	1.6135e-05	0.0001347
LOC_Os05g33320	229.955	1.33913	8.1008e-09	1.19154e-07
LOC_Os05g33400	84.5758	-1.44921	0.00893111	0.0343536
LOC_Os05g33940	496.801	-1.98685	6.26855e-26	3.18538e-24
LOC_Os05g34150	2249.08	1.06708	4.63252e-28	2.54705e-26
LOC_Os05g34450	705.899	1.29572	4.91835e-20	1.90975e-18
LOC_Os05g34510	15.9278	-2.78696	0.00295297	0.0134337
LOC_Os05g34600	24.4089	2.15465	0.00372909	0.0164781
LOC_Os05g34810	55.6648	4.02357	1.16686e-11	2.421e-10
LOC_Os05g35400	817.984	3.78908	1.264e-18	4.42096e-17
LOC_Os05g35690	1479.08	-3.05892	0.0119487	0.0437683
LOC_Os05g35770	10.7688	3.76799	0.00517873	0.0217722
LOC_Os05g35860	54.6702	7.78066	2.35422e-07	2.79482e-06
LOC_Os05g36270	427.991	-2.79201	4.95873e-19	1.79133e-17
LOC_Os05g36290	1517.57	1.03975	1.8339e-19	6.84069e-18
LOC_Os05g36370	57.1458	2.5882	4.32797e-07	4.8603e-06
LOC_Os05g37110	5.34877	5.87438	0.00487186	0.0206654
LOC_Os05g37130	363.727	-1.77993	3.25775e-12	7.15899e-11
LOC_Os05g37170	107.621	1.1032	0.000751701	0.00409127
LOC_Os05g37210	274.44	5.07353	1.67514e-53	1.76441e-51
LOC_Os05g38264	39.0231	-3.45728	2.27633e-07	2.71373e-06
LOC_Os05g38310	6.22482	6.09592	0.00235251	0.0110552
LOC_Os05g38350	867.515	2.5677	3.80452e-40	3.00546e-38
LOC_Os05g38420	201.164	1.73939	5.63362e-11	1.0922e-09
LOC_Os05g38530	400.666	1.02344	0.000316745	0.00192689
LOC_Os05g38660	534.938	1.0153	4.38159e-05	0.000333023
LOC_Os05g38890	55.4537	1.45424	0.0020145	0.00967011
LOC_Os05g39210	64.3466	1.58284	0.000257578	0.00160278
LOC_Os05g39220	1327.64	11.3883	1.31388e-28	7.35637e-27
LOC_Os05g39240	147.133	-1.22949	0.00580865	0.0238764
LOC_Os05g39720	19.3174	-4.64039	5.37451e-05	0.000399326
LOC_Os05g39860	4.66549	-5.65503	0.0100911	0.0380946
LOC_Os05g39940	12.5685	2.90441	0.00607209	0.0247925
LOC_Os05g40010	7827.2	5.69936	0	0
LOC_Os05g40500	120.249	1.57153	0.00726108	0.0288361
LOC_Os05g40570	145.29	1.97575	0.000219978	0.00139502
LOC_Os05g40580	59.0117	2.10307	0.00838001	0.0325205
LOC_Os05g40630	294.22	1.773	1.53864e-14	4.10668e-13
LOC_Os05g40700	136.238	-1.89706	8.77565e-10	1.47194e-08
LOC_Os05g40730	8.7456	6.58604	0.000374949	0.00223595
LOC_Os05g40800	5.04158	5.79027	0.0058498	0.0240061
LOC_Os05g40910	11.9069	2.80315	0.0104131	0.0390755
LOC_Os05g41090	147.216	-1.24638	2.15964e-05	0.000175653
LOC_Os05g41100	1294.81	1.04717	3.46054e-21	1.41991e-19
LOC_Os05g41270	2146.04	7.17879	6.03173e-28	3.28353e-26
LOC_Os05g41280	15.7612	7.43372	1.08396e-05	9.40032e-05
LOC_Os05g41370	74.1554	-2.63537	1.32486e-09	2.17964e-08
LOC_Os05g41610	393.391	1.47551	7.60159e-06	6.82702e-05
LOC_Os05g41630	56.1876	2.11323	0.000982951	0.00516087
LOC_Os05g41830	40.3233	4.26633	3.2028e-08	4.32032e-07
LOC_Os05g41840	17.4537	4.50231	0.000152159	0.0010065
LOC_Os05g42220	123.666	1.52417	1.60037e-06	1.63068e-05
LOC_Os05g42290	18.1606	6.17466	0.000150595	0.000997592
LOC_Os05g42360	2749.92	1.12815	4.37848e-12	9.5455e-11
LOC_Os05g43040	552.655	1.57742	1.24088e-15	3.59464e-14
LOC_Os05g43070	84.6573	7.41107	8.3032e-12	1.75615e-10
LOC_Os05g43220	5.2165	5.84124	0.00546948	0.0227338
LOC_Os05g43390	410.688	3.38984	3.89477e-38	2.92544e-36
LOC_Os05g43760	101.002	1.26158	0.000254413	0.00158452
LOC_Os05g43960	111.007	4.07945	3.8944e-19	1.41991e-17
LOC_Os05g43970	1086.51	1.99018	4.74586e-58	5.45893e-56
LOC_Os05g44030	51.451	4.84168	8.31713e-12	1.75615e-10
LOC_Os05g44120	16148.3	1.81829	3.74169e-10	6.54759e-09
LOC_Os05g44770	859.908	-3.20857	1.58288e-06	1.61646e-05
LOC_Os05g45170	157.807	-1.03755	0.000828415	0.00444511
LOC_Os05g45230	71.7383	-4.64969	1.57148e-13	3.88155e-12
LOC_Os05g45450	64.2485	-2.04466	4.17389e-06	3.92422e-05
LOC_Os05g45520	30.2825	6.92099	8.79936e-06	7.80584e-05
LOC_Os05g45570	61.9284	6.36797	1.37378e-11	2.82895e-10
LOC_Os05g45740	791.835	1.11348	2.32247e-15	6.60943e-14
LOC_Os05g45860	82.3104	3.3357	4.15997e-14	1.08092e-12
LOC_Os05g45880	141.141	-1.43976	1.49639e-05	0.000125802
LOC_Os05g45980	19.7413	4.23704	4.24901e-05	0.00032411
LOC_Os05g46020	116.987	-2.82769	0.0071107	0.02831
LOC_Os05g46090	85.0834	5.39362	1.04624e-17	3.5033e-16
LOC_Os05g46160	102.375	1.44299	0.012203	0.0445041
LOC_Os05g46370	41.6916	-6.3633	3.94852e-08	5.24643e-07
LOC_Os05g46390	37.9645	1.98939	0.00111353	0.00576825
LOC_Os05g46440	18.0817	-3.45529	0.000232919	0.00146392
LOC_Os05g46750	11.1631	-5.44383	0.0016774	0.0082522
LOC_Os05g46760	96.7979	-1.09274	0.00165708	0.00816249
LOC_Os05g46800	30.4816	5.92014	4.91021e-07	5.45841e-06
LOC_Os05g47480	18.9892	2.29558	0.00693426	0.0277159
LOC_Os05g47580	85.3052	4.03914	0.000712508	0.00390424
LOC_Os05g47620	17.0326	7.54564	6.49219e-06	5.90983e-05
LOC_Os05g47750	19.3289	-3.09398	0.000480025	0.00276712
LOC_Os05g47840	195.139	2.46566	9.71098e-17	3.06856e-15
LOC_Os05g47860	82.4443	-1.13743	0.0034984	0.015595
LOC_Os05g47900	85.2853	1.13307	0.00280443	0.0128494
LOC_Os05g48200	933.82	1.77331	2.1863e-32	1.42764e-30
LOC_Os05g48300	382.075	1.69971	1.90709e-15	5.44987e-14
LOC_Os05g48610	71.0391	-1.9333	0.000748075	0.00407557
LOC_Os05g48660	396.944	-2.92083	7.50635e-41	6.01624e-39
LOC_Os05g48690	2380.37	1.24454	1.49035e-27	7.95559e-26
LOC_Os05g48840	114.364	-3.23399	4.33621e-13	1.0402e-11
LOC_Os05g48850	132.598	1.56116	0.000129232	0.000871404
LOC_Os05g49100	57.3868	-3.86112	5.19792e-08	6.77554e-07
LOC_Os05g49120	118.738	-1.00684	0.00220162	0.0104317
LOC_Os05g49350	280.069	1.31542	7.33429e-10	1.23926e-08
LOC_Os05g49400	21.5785	2.65488	0.0026042	0.0120545
LOC_Os05g49460	58.6222	3.528	4.20678e-09	6.43207e-08
LOC_Os05g49490	82.0969	1.48877	0.00436553	0.0187919
LOC_Os05g49520	258.674	3.14565	2.01974e-35	1.40569e-33
LOC_Os05g49540	53.3155	4.70243	3.12193e-10	5.52285e-09
LOC_Os05g49550	23.118	3.2201	0.00017007	0.00111028
LOC_Os05g49630	20.4389	6.34904	9.00779e-05	0.000629469
LOC_Os05g49640	54.8747	2.4169	1.19369e-06	1.24538e-05
LOC_Os05g49670	146.939	1.07174	0.000736197	0.0040167
LOC_Os05g49830	984.289	2.57644	7.92533e-82	1.245e-79
LOC_Os05g49840	44.5857	-2.82444	6.49704e-06	5.91228e-05
LOC_Os05g49900	1184.35	4.43947	4.97396e-19	1.79448e-17
LOC_Os05g49940	164.852	1.24237	6.25991e-06	5.72111e-05
LOC_Os05g50020	27.483	2.26648	0.0101451	0.0382577
LOC_Os05g50100	150.457	1.41858	1.22212e-05	0.000104828
LOC_Os05g50210	196.339	8.62842	2.00356e-16	6.20967e-15
LOC_Os05g50250	184.717	2.77699	2.45622e-23	1.09795e-21
LOC_Os05g50260	462.727	-1.24456	1.24556e-13	3.09041e-12
LOC_Os05g50640	250.609	1.47298	3.328e-11	6.62013e-10
LOC_Os05g50890	2215.45	1.32856	5.81096e-42	4.8556e-40
LOC_Os05g50920	196.698	3.04156	4.51272e-25	2.19186e-23
LOC_Os05g51040	34.1945	8.55242	3.61118e-08	4.83325e-07
LOC_Os05g51080	5.76475	5.98436	0.00319762	0.0144084
LOC_Os05g51090	373.847	6.45635	1.88127e-58	2.17302e-56
LOC_Os05g51230	250.696	1.54396	4.0599e-09	6.2248e-08
LOC_Os05g51390	216.728	1.46183	1.93531e-09	3.10769e-08
LOC_Os05g51520	182.907	-1.39597	2.03046e-05	0.000166179
LOC_Os05g51670	3495.33	1.70955	2.83962e-81	4.41039e-79
LOC_Os06g01710	35.806	1.71601	0.0116525	0.042849
LOC_Os06g01890	16.5071	6.03994	0.000252501	0.00157511
LOC_Os06g02250	83.7523	-4.40314	2.21215e-16	6.84076e-15
LOC_Os06g02270	14.0898	3.73118	0.000839797	0.00449773
LOC_Os06g02330	79.0244	1.26382	0.00149691	0.00747058
LOC_Os06g02360	149.566	2.70023	8.78309e-12	1.84882e-10
LOC_Os06g02490	279.525	2.40939	2.91694e-26	1.49607e-24
LOC_Os06g02760	16.4137	3.96578	0.000236673	0.0014848
LOC_Os06g03210	9.27181	6.66999	0.000259617	0.00161474
LOC_Os06g03350	25.0863	3.36044	1.99048e-05	0.000163149
LOC_Os06g03580	466.61	-1.27349	6.49206e-13	1.53724e-11
LOC_Os06g03830	24.5094	-3.67658	2.29157e-05	0.000185178
LOC_Os06g03920	219.768	1.07473	7.48202e-06	6.73063e-05
LOC_Os06g03930	2762.23	-1.0121	1.71882e-21	7.15941e-20
LOC_Os06g04070	9302.56	2.12443	6.97008e-71	9.77625e-69
LOC_Os06g04240	104.767	2.33668	4.86805e-11	9.55912e-10
LOC_Os06g04410	39.6626	3.27993	2.97037e-07	3.47039e-06
LOC_Os06g04490	64.7081	1.57703	0.00245638	0.0114707
LOC_Os06g04670	86.8469	2.01629	5.84781e-05	0.000430075
LOC_Os06g04980	21.7584	2.52815	0.00110822	0.00574289
LOC_Os06g04990	98.5163	2.03382	2.07944e-08	2.88716e-07
LOC_Os06g05470	45.7545	-1.53715	0.00528442	0.0221016
LOC_Os06g05930	2599.01	1.48381	9.59056e-48	9.18655e-46
[truncated: 6,277 more rows]
